# Supplementary material for: Low Mannitol Concentrations in Arabidopsis thaliana Expressing Ectocarpus Genes Improve Salt Tolerance
Source: Plants (Basel). 2020 Nov 7;9(11):1508. doi: 10.3390/plants9111508 (PMC7695032; doi:10.3390/plants9111508)
Supplement: Supplementary file 1 [file plants-09-01508-s001.zip]

Archive with 4 entries (4 files):
- Data Sheet 3 Revised f.xlsx
- plants-963387-supplementary for XML.docx
- Data Sheet 1 Revised f.xlsx
- Data Sheet 2 Revised f.xlsx
