# Supplementary material for: Low Mannitol Concentrations in Arabidopsis thaliana Expressing Ectocarpus Genes Improve Salt Tolerance
Source: Plants (Basel). 2020 Nov 7;9(11):1508. doi: 10.3390/plants9111508 (PMC7695032; doi:10.3390/plants9111508)
Supplement: Supplementary file 1 [file plants-09-01508-s001.zip › Data Sheet 3 Revised f.xlsx]

## Sheet: NC up
Defense response	24 h (FC)	48 h (FC)	Annotation	Abcisic acid	24 h (FC)	48 h (FC)	Annotation	Auxin	24 h (FC)	48 h (FC)	Annotation	Gibberellin	24 h (FC)	48 h (FC)	Annotation	Ethylene	24 h (FC)	48 h (FC)	Annotation	Water deprivation	24 h (FC)	48 h (FC)	Annotation	Cold	24 h (FC)	48 h (FC)	Annotation	Oxidative stress	24 h (FC)	48 h (FC)	Annotation	Plant Development	24 h (FC)	48 h (FC)	Annotation	Sugar metabolism	24 h (FC)	48 h (FC)	Annotation
AT2G32680	3.79		receptor like protein 23	AT3G48360		24.97	BTBZ2 - Bric-a-Brac, Tramtrack, and Broad Complex BTB domain with TAZ zinc finger and Calmodulin-binding domains, expressed	AT1G75580	2.11		OsSAUR8 - Auxin-responsive SAUR gene family member, expressed	AT3G28910		2.32	MYB family transcription factor, putative, expressed	AT3G28910		2.32	MYB family transcription factor, putative, expressed	AT1G52400		2.26	Os8bglu27 - beta-glucosidase homologue, similar to Os4bglu12 exoglucanase, expressed	AT5G20250		4.03	uncharacterized glycosyltransferase, putative, expressed	AT5G20250		4.03	uncharacterized glycosyltransferase, putative, expressed	AT5G61600		7.97	AP2 domain containing protein, expressed	AT2G01850		2.21	endoxyloglucan transferase A3
AT5G06870		2.63	polygalacturonase inhibiting protein 2	AT1G52400		2.26	Os8bglu27 - beta-glucosidase homologue, similar to Os4bglu12 exoglucanase, expressed	AT5G37770		2.2	OsCML18 - Calmodulin-related calcium sensor protein, expressed	AT4G25000	2.14		alpha-amylase precursor, putative, expressed	AT3G50060		6.52	MYB transcription factor TaMYB1, putative, expressed	AT3G26830	only in EsM		cytochrome P450, putative, expressed	AT3G48360		24.97	BTBZ2 - Bric-a-Brac, Tramtrack, and Broad Complex BTB domain with TAZ zinc finger and Calmodulin-binding domains, expressed	AT2G40000		2.78	hs1, putative, expressed	AT4G17500		5.48	ethylene-responsive transcription factor, putative, expressed	AT5G57550		only in EsM	xyloglucan endotransglucosylase/hydrolase 25
AT4G17500		5.48	ethylene responsive element binding factor	AT3G26830	only in EsM		cytochrome P450, putative, expressed	AT5G50760		M	OsSAUR3 - Auxin-responsive SAUR gene family member, expressed	AT1G15550		3.74	gibberellin 3-beta-dioxygenase 2-2, putative, expressed	AT4G37260		16.78	MYB family transcription factor, putative, expressed	AT3G15500		10.28	NAC domain-containing protein 67, putative, expressed	AT5G37770		2.2	OsCML18 - Calmodulin-related calcium sensor protein, expressed	AT5G64100		only in EsM	peroxidase precursor, putative, expressed	AT4G11280		3.27	aminotransferase, classes I and II, domain containing protein, expressed	AT5G57560		16.55	Xyloglucan endotransglucosylase/hydrolase family protein
AT1G72920		3.28	Toll-Interleukin-Resistance (TIR) domain family protein	AT5G37770		2.2	OsCML18 - Calmodulin-related calcium sensor protein, expressed	AT5G57560		16.55	glycosyl hydrolases family 16, putative, expressed	AT5G67300		6.07	MYB family transcription factor, putative, expressed	AT1G56650	3.08		myb-like DNA-binding domain containing protein, putative, expressed	AT2G47180		2.61	glycosyl transferase 8 domain containing protein, putative, expressed	AT5G47230		3.49	AP2 domain containing protein, expressed	AT4G11290		5.91	peroxidase precursor, putative, expressed	AT5G47220	3.92	12.96	ethylene-responsive transcription factor, putative, expressed	AT3G23730		2.77	xyloglucan endotransglucosylase/hydrolase 16
AT4G27290		2.03	G-type lectin S-receptor-like serine/threonine-protein kinase	AT1G01560		2.04	CGMC_MAPKCMGC_2_ERK.13 - CGMC includes CDA, MAPK, GSK3, and CLKC kinases, expressed	AT4G11280		3.27	aminotransferase, classes I and II, domain containing protein, expressed	AT4G23060		2.02	IQ calmodulin-binding motif family protein, putative, expressed	AT5G67300		6.07	MYB family transcription factor, putative, expressed	AT2G35930		3.13	U-box domain-containing protein, putative, expressed	AT5G57560		16.55	glycosyl hydrolases family 16, putative, expressed	AT3G57520		2.41	uncharacterized glycosyltransferase, putative, expressed					AT1G32170		4.86	xyloglucan endotransglucosylase/hydrolase 30
AT1G66100		2.46	THION7 - Plant thionin family protein precursor, expressed	AT2G47180		2.61	glycosyl transferase 8 domain containing protein, putative, expressed	AT5G39610	4.29		no apical meristem protein, putative, expressed	AT5G37770		2.2	OsCML18 - Calmodulin-related calcium sensor protein, expressed	AT5G37260		2.95	MYB family transcription factor, putative, expressed	AT1G02930	2.46		glutathione S-transferase, putative, expressed	AT2G47180		2.61	glycosyl transferase 8 domain containing protein, putative, expressed	AT1G80130	2.05		Tetratricopeptide repeat (TPR)-like superfamily protein					AT4G03210		2.06	xyloglucan endotransglucosylase/hydrolase 9
AT3G61190		19.45	BAP2, putative, expressed	AT5G39610	4.29		no apical meristem protein, putative, expressed	AT1G18570		2.15	MYB family transcription factor, putative, expressed	AT5G37260		2.95	MYB family transcription factor, putative, expressed	AT4G11280		3.27	aminotransferase, classes I and II, domain containing protein, expressed	AT1G08920		5.09	transporter family protein, putative, expressed	AT5G43170		5.82	ZOS12-09 - C2H2 zinc finger protein, expressed	AT3G10020		8.33	expressed protein					AT3G62720		3.36	xylosyltransferase 1
AT1G52040	3.95	7.45	jacalin-like lectin domain containing protein, expressed	AT1G18570		2.15	MYB family transcription factor, putative, expressed	AT1G72430		2.03	OsSAUR33 - Auxin-responsive SAUR gene family member, expressed	AT1G18570		2.15	MYB family transcription factor, putative, expressed	AT5G39610	4.29		no apical meristem protein, putative, expressed	AT1G22190		3.49	ethylene-responsive transcription factor, putative, expressed	AT1G22190		3.49	ethylene-responsive transcription factor, putative, expressed	AT3G20340		7.58	Expression of the gene is downregulated in the presence of paraquat, an inducer of photoxidative stress					AT1G10550		8.38	xyloglucan:xyloglucosyl transferase 33
AT3G55230	2.2		dirigent, putative, expressed	AT3G47620		2.27	TCP-domain protein, putative, expressed	AT1G56150	2.67		OsSAUR14 - Auxin-responsive SAUR gene family member, expressed	AT5G67480		7.4	BTBZ1 - Bric-a-Brac, Tramtrack, and Broad Complex BTB domain with TAZ zinc finger and Calmodulin-binding domains, expressed	AT1G18570		2.15	MYB family transcription factor, putative, expressed	AT2G41240	46.94		helix-loop-helix DNA-binding domain containing protein, expressed	AT3G61190		19.45	BAP2, putative, expressed	AT4G11280		3.27	aminotransferase, classes I and II, domain containing protein, expressed					AT4G30270		2.61	xyloglucan endotransglucosylase/hydrolase 24
AT1G15890		4.97	disease resistance protein RPS2, putative, expressed	AT1G08920		5.09	transporter family protein, putative, expressed	AT5G63160		2.08	BTBZ2 - Bric-a-Brac, Tramtrack, and Broad Complex BTB domain with TAZ zinc finger and Calmodulin-binding domains, expressed	AT3G47620		2.27	TCP-domain protein, putative, expressed	AT3G50480		3.77	homolog of RPW8 4	AT3G45140		3.27	lipoxygenase, putative, expressed	AT4G25470		only in EsM	dehydration-responsive element-binding protein, putative, expressed	AT2G47180		2.61	glycosyl transferase 8 domain containing protein, putative, expressed					AT2G47180		2.61	galactinol synthase 1
AT2G22330		2.07	cytochrome P450, putative, expressed	AT4G04490	3.29		TKL_IRAK_DUF26-lh.11 - DUF26 kinases have homology to DUF26 containing loci, expressed	AT3G26790	3.29		B3 DNA binding domain containing protein, expressed	AT4G30270		2.61	glycosyl hydrolases family 16, putative, expressed					AT5G67300		6.07	MYB family transcription factor, putative, expressed	AT2G46240	3.67		IQ calmodulin-binding motif family protein, putative, expressed	AT1G72060	only in EsM	5.74	PIII1 - Proteinase inhibitor II family protein precursor, expressed					AT1G09350	5.07		galactinol synthase 3
AT3G04210		3.65	disease resistance protein RPM1, putative, expressed	AT5G65310	2.09		homeobox associated leucine zipper, putative, expressed	AT3G28910		2.32	MYB family transcription factor, putative, expressed									AT2G41430		2.77	dehydration-induced protein (ERD15)	AT1G27730		2.29	ZOS12-09 - C2H2 zinc finger protein, expressed	AT5G39610	4.29		no apical meristem protein, putative, expressed					AT3G47800		2.62	Galactose mutarotase-like superfamily protein
AT2G43550		4.03	scorpion toxin-like knottin superfamily protein	AT4G25000	2.14		alpha-amylase precursor, putative, expressed	AT4G32280	2.44		OsIAA13 - Auxin-responsive Aux/IAA gene family member, expressed									AT5G45340		6.54	cytochrome P450, putative, expressed	AT3G25770		6.93	allene oxide cyclase 4, chloroplast precursor, putative, expressed	AT2G19810	2.15	2.47	zinc finger/CCCH transcription factor, putative, expressed					AT2G34850	2.93	2.18	NAD(P)-binding Rossmann-fold superfamily protein
AT3G16720		2.49	zinc finger, C3HC4 type domain containing protein, expressed	AT1G75240		4.02	ZF-HD protein dimerisation region containing protein, expressed	AT4G03400		7.3	OsGH3.5 - Probable indole-3-acetic acid-amido synthetase, expressed									AT5G61590		26.57	AP2 domain containing protein, expressed	AT2G38470		2.79	WRKY24, expressed	AT1G02930	2.46		glutathione S-transferase, putative, expressed					AT5G17330	2.08		glutamate decarboxylase
AT4G23130	3.29		TKL_IRAK_DUF26-lc.15 - DUF26 kinases have homology to DUF26 containing loci, expressed	AT4G37260		16.78	MYB family transcription factor, putative, expressed	AT1G56650	3.08		myb-like DNA-binding domain containing protein, putative, expressed									AT1G27730		2.29	ZOS12-09 - C2H2 zinc finger protein, expressed	AT3G57260	2.56		glycosyl hydrolases family 17, putative, expressed	AT5G56550		17.41	oxidative stress 3					AT2G02000	4.45		glutamate decarboxylase 3
AT2G35930		3.13	U-box domain-containing protein, putative, expressed	AT5G67300		6.07	MYB family transcription factor, putative, expressed	AT5G67300		6.07	MYB family transcription factor, putative, expressed									AT2G38470		2.79	WRKY24, expressed	AT1G09350	5.07		glycosyl transferase 8 domain containing protein, putative, expressed	AT1G27730		2.29	ZOS12-09 - C2H2 zinc finger protein, expressed
AT2G43510	2.14		trypsin inhibitor protein 1	AT5G37260		2.95	MYB family transcription factor, putative, expressed	AT4G34790		4.14	OsSAUR28 - Auxin-responsive SAUR gene family member, expressed									AT4G27410		3.51	NAC domain transcription factor, putative, expressed	AT5G58670		3.17	phospholipase C, putative, expressed	AT4G04830		2.71	peptide methionine sulfoxide reductase msrB, putative, expressed
AT2G34930		2.65	leucine rich repeat protein, putative, expressed	AT3G28580	5.43		ATPase 3, putative, expressed	AT5G37260		2.95	MYB family transcription factor, putative, expressed									AT5G58670		3.17	phospholipase C, putative, expressed	AT4G37610		5.97	BTBZ1 - Bric-a-Brac, Tramtrack, and Broad Complex BTB domain with TAZ zinc finger and Calmodulin-binding domains, expressed	AT1G09350	5.07		glycosyl transferase 8 domain containing protein, putative, expressed
AT4G25110		3.77	LOL3, putative, expressed	AT1G27730		2.29	ZOS12-09 - C2H2 zinc finger protein, expressed	AT3G09870		4.24	OsSAUR23 - Auxin-responsive SAUR gene family member, expressed																	AT4G04810		2.07	peptide methionine sulfoxide reductase msrB, putative, expressed
AT1G19570		2.45	glutathione S-transferase, N-terminal domain containing protein, expressed	AT4G27410		3.51	NAC domain transcription factor, putative, expressed	AT2G23170	5.15		OsGH3.8 - Probable indole-3-acetic acid-amido synthetase, expressed
AT1G74950		2.25	ZIM domain containing protein, putative, expressed	AT5G58670		3.17	phospholipase C, putative, expressed	AT5G67480		7.4	BTBZ1 - Bric-a-Brac, Tramtrack, and Broad Complex BTB domain with TAZ zinc finger and Calmodulin-binding domains, expressed
AT2G27500		2.12	glycosyl hydrolases family 17, putative, expressed					AT4G39403		only in EsM	Encodes a 36 amino acid polypeptide that is necessary for correct responses to cytokinins and auxins
AT5G23820		5.11	MD-2-related lipid recognition domain-containing protein					AT4G37610		5.97	BTB and TAZ domain protein 5
AT3G48080	5.64		lipase, putative, expressed
AT4G18760		2.35	leucine rich repeat family protein, putative, expressed
AT1G18870	2.65		isochorismate synthase 1, chloroplast precursor, putative, expressed
AT5G11250		2.24	Disease resistance protein (TIR-NBS-LRR class)
AT4G11280		3.27	aminotransferase, classes I and II, domain containing protein, expressed
AT1G72940		2.64	Toll-Interleukin-Resistance (TIR) domain-containing protein
AT1G72890		3.12	Disease resistance protein (TIR-NBS class)
AT4G16960	3.22		Leucine Rich Repeat family protein, expressed
AT3G11010	2.13		verticillium wilt disease resistance protein, putative, expressed
AT3G46730		6.29	NBS-LRR disease resistance protein, putative, expressed
AT1G58400	9.58		disease resistance protein RPM1, putative, expressed
AT3G55840		3.13	Hs1pro-1 protein
AT3G17860		2.86	ZIM motif family protein, expressed
AT5G06860		2.63	polygalacturonase inhibitor precursor, putative, expressed
AT5G58600		2.84	Pmr5/Cas1p GDSL/SGNH-like acyl-esterase family protein
AT5G47230		3.49	AP2 domain containing protein, expressed
AT3G45860	3.84		TKL_IRAK_DUF26-la.5 - DUF26 kinases have homology to DUF26 containing loci, expressed
AT1G63750		2.27	Leucine Rich Repeat family protein, expressed
AT1G66090		3.59	disease resistance protein RPM1, putative, expressed
AT1G72450		2.9	zinc-finger protein, putative, expressed
AT2G32140		2.35	GIL1, putative, expressed
AT5G42650		2.55	cytochrome P450, putative, expressed
AT2G43535		8.05	Scorpion toxin-like knottin superfamily protein
AT2G30770	5.83		cytochrome P450 family 71 polypeptide
AT1G70700		2.85	FAM10 family protein, putative, expressed

## Sheet: NC down
Plant development	24 h (FC)	48 h (FC)	Annotation	Response to auxin	24 h (FC)	48 h (FC)	Annotation	Ethylene	24 h (FC)	48 h (FC)	Annotation	UV	24 h (FC)	48 h (FC)	Annotation	Sec.metabolites	24 h (FC)	48 h (FC)	Annotation	Sugar metabolism	24 h (FC)	48 h (FC)	Annotation
AT1G68800		only in WT	TCP family transcription factor, putative, expressed	AT2G22810	2.25		aminotransferase, classes I and II, domain containing protein, expressed	AT3G24500		2.3	endothelial differentiation-related factor 1, putative, expressed	AT5G58760		2.03	WD domain, G-beta repeat domain containing protein, expressed	AT3G43670	4.39	5.68	amine oxidase precursor, putative, expressed	AT2G43840		3.41	UDP-glucoronosyl and UDP-glucosyl transferase domain containing protein, expressed
AT5G18030		2.13	OsSAUR9 - Auxin-responsive SAUR gene family member, expressed	AT5G18030		2.13	OsSAUR9 - Auxin-responsive SAUR gene family member, expressed	AT1G15520	2.11		pleiotropic drug resistance protein, putative, expressed	AT4G38620		2.92	MYB family transcription factor, putative, expressed	AT1G30100		4.75	9-cis-epoxycarotenoid dioxygenase 1, chloroplast precursor, putative, expressed	AT2G47460		9.93	MYB family transcription factor, putative, expressed
AT3G61890		2.18	homeobox associated leucine zipper, putative, expressed	AT5G54510	2.02		OsGH3.1 - Probable indole-3-acetic acid-amido synthetase, expressed	AT1G70560		2.86	alliin lyase precursor, putative, expressed	AT3G21890		4.92	B-box zinc finger family protein, putative, expressed	AT2G12190	2.45		transposon protein, putative, unclassified, expressed	AT2G36770	2.62		flavonol-3-O-glycoside-7-O-glucosyltransferase 1, putative, expressed
AT1G62700	4.77		NAC domain containing protein, putative, expressed	AT4G38840		2.34	OsSAUR31 - Auxin-responsive SAUR gene family member, expressed	AT3G03450		3.59	GRAS family transcription factor domain containing protein, expressed	AT4G15480	6.38		limonoid UDP-glucosyltransferase, putative, expressed	AT1G05160		2.14	cytochrome P450, putative, expressed	AT3G55700	3.26		cytokinin-N-glucosyltransferase 1, putative, expressed
AT4G36260		2.04	LRP1, putative, expressed	AT1G15580		3.02	OsIAA12 - Auxin-responsive Aux/IAA gene family member, expressed					AT1G16420		9.58	ICE-like protease p20 domain containing protein, putative, expressed	AT1G66540		2.08	cytochrome P450, putative, expressed	AT4G15480	6.38		limonoid UDP-glucosyltransferase, putative, expressed
AT1G68795		2.43	CLAVATA3/ESR-RELATED 12	AT2G47460		9.93	MYB family transcription factor, putative, expressed					AT1G66730		2.17	DNA LIGASE 6	AT5G38970	5.46		cytochrome P450, putative, expressed
AT1G05160		2.14	cytochrome P450, putative, expressed	AT4G38850		2.65	OsSAUR9 - Auxin-responsive SAUR gene family member, expressed									AT2G46660		2.26	cytochrome P450, putative, expressed
AT5G38970	5.46		cytochrome P450, putative, expressed
AT4G36160		2.17	no apical meristem protein, putative, expressed

## Sheet: Salt up
Redox	24 h (FC)	48 h (FC)	Annotation	Abscisic acid	24 h (FC)	48 h (FC)	Annotation	Gibberellin	24 h (FC)	48 h (FC)	Annotation	Defense	24 h (FC)	48 h (FC)	Annotation	Water deprivation	24 h (FC)	48 h (FC)	Annotation	Salt stress	24 h (FC)	48 h (FC)	Annotation	Plant development	24 h (FC)	48 h (FC)	Annotation	Oxidatvie stress	24 h (FC)	48 h (FC)	Annotation	Cold	24 h (FC)	48 h (FC)	Annotation	Heat	24 h (FC)	48 h (FC)	Annotation	Sec.metabolites	24 h (FC)	48 h (FC)	Annotation
AT5G24530	2.27		flavonol synthase/flavanone 3-hydroxylase, putative, expressed	AT1G20450	4.5		dehydrin, putative, expressed	AT5G59845	3.28		GASR3 - Gibberellin-regulated GASA/GAST/Snakin family protein precursor, expressed	AT2G15480	4.21		anthocyanin 3-O-beta-glucosyltransferase, putative, expressed	AT1G20450	4.5		dehydrin, putative, expressed	AT2G17840	2.69		senescence-associated protein, putative, expressed	AT1G67030	5.35		ZOS1-03 - C2H2 zinc finger protein, expressed	AT5G64100		M	peroxidase precursor, putative, expressed	AT1G20450	4.5		dehydrin, putative, expressed	AT5G37670	2.14		hsp20/alpha crystallin family protein, putative, expressed	AT5G24530	2.27		flavonol synthase/flavanone 3-hydroxylase, putative, expressed
AT5G64100	0	only in EsMS	peroxidase precursor, putative, expressed	AT5G20910	2.16		zinc finger, C3HC4 type domain containing protein, expressed	AT3G63010	2.46		gibberellin receptor GID1L2, putative, expressed	AT3G23110	2.54		verticillium wilt disease resistance protein, putative, expressed	AT3G24500	2.25		endothelial differentiation-related factor 1, putative, expressed	AT1G77510	3.07		OsPDIL1-1 protein disulfide isomerase PDIL1-1, expressed	AT5G47530		3.94	membrane protein, putative, expressed	AT3G57520	3.96		uncharacterized glycosyltransferase, putative, expressed	AT5G47230		2.16	AP2 domain containing protein, expressed	AT3G24500	2.25		endothelial differentiation-related factor 1, putative, expressed	AT5G63580	3.54		flavonol synthase/flavanone 3-hydroxylase, putative, expressed
AT1G17020	3.29		naringenin,2-oxoglutarate 3-dioxygenase, putative, expressed	AT3G24500	2.25		endothelial differentiation-related factor 1, putative, expressed	AT4G09600	9.25		GASR6 - Gibberellin-regulated GASA/GAST/Snakin family protein precursor, expressed	AT2G02130	2.21		DEF7 - Defensin and Defensin-like DEFL family, expressed	AT5G59220	3.39	1.67	protein phosphatase 2C, putative, expressed	AT3G47950	2.67		plasma membrane ATPase, putative, expressed	AT1G77450	2.64		No apical meristem protein, putative, expressed	AT3G01420		3.84	alpha-DOX2, putative, expressed	AT1G20440	2.87		dehydrin, putative, expressed	AT5G02490	2.62		DnaK family protein, putative, expressed	AT3G46700	6.61		cytokinin-N-glucosyltransferase, putative, expressed
AT5G05340	2.55		peroxidase precursor, putative, expressed	AT5G59220	3.39		protein phosphatase 2C, putative, expressed	AT1G15550	3.66		gibberellin 3-beta-dioxygenase 2-2, putative, expressed	AT1G23130	2.91		pathogenesis-related Bet v I family protein, putative, expressed	AT4G02280	4.01		sucrose synthase, putative, expressed	AT5G24090	3.26		glycosyl hydrolase, putative, expressed	AT3G25290	2.78		membrane protein, putative, expressed	AT3G20340		2.58	an inducer of photoxidative stress	AT3G22840	11.74		early light-induced protein, chloroplast precursor, putative, expressed	AT3G02885	2.59		GASR5 - Gibberellin-regulated GASA/GAST/Snakin family protein precursor, expressed	AT1G17020	3.29		naringenin,2-oxoglutarate 3-dioxygenase, putative, expressed
AT1G45145	2.33		thioredoxin, putative, expressed	AT3G28210	2.05		AN1-like zinc finger domain containing protein, expressed	AT5G24860	4.99		flowering promoting factor-like 1, putative, expressed	AT4G27290	3.64		serine/threonine-protein kinase receptor precursor, putative, expressed	AT2G17840	2.69		senescence-associated protein, putative, expressed	AT5G26340	2.47		transporter family protein, putative, expressed	AT3G59900		2.25	auxin-regulated gene involved in organ size	AT1G45145	2.33		thioredoxin, putative, expressed	AT5G50720	2.43		HVA22, putative, expressed	AT1G17870	3.08		peptidase, M50 family, putative, expressed	AT4G09820	9.02		anthocyanin regulatory Lc protein, putative, expressed
AT1G62540	2.1		flavin-containing monooxygenase family protein, putative, expressed	AT5G26340		2.47	transporter family protein, putative, expressed	AT2G36270	3.12		bZIP transcription factor, putative, expressed	AT5G24780	2.96		HAD superfamily phosphatase, putative, expressed	AT1G52890	2.03		No apical meristem protein, putative, expressed	AT1G13930	2.42		oleosin-B3-like protein	AT3G16160	5.58		tesmin/TSO1-like CXC domain containing protein, expressed	AT5G05340	2.55		peroxidase precursor, putative, expressed	AT2G17840	2.69		senescence-associated protein, putative, expressed	AT4G36990	2.18		HSF-type DNA-binding domain containing protein, expressed	AT3G46660	5.83		UDP-glucoronosyl and UDP-glucosyl transferase domain containing protein, expressed
AT1G14730	2.79		cytochrome b561, putative, expressed	AT5G52310	2.81		low-temperature-responsive protein 78	AT4G09610	only in EsMS	4.48	GASR6 - Gibberellin-regulated GASA/GAST/Snakin family protein precursor, expressed	AT5G28010	3.93		pathogenesis-related Bet v I family protein, putative, expressed	AT5G26340		2.47	transporter family protein, putative, expressed	AT5G52310	2.81		low-temperature-responsive protein 78	AT5G18270	2.1		no apical meristem protein, putative, expressed	AT2G22080	2.06		transmembrane protein	AT4G34710	2.76		pyridoxal-dependent decarboxylase protein, putative, expressed	AT5G67180	3.27		AP2 domain containing protein, expressed	AT2G15480	4.21		anthocyanin 3-O-beta-glucosyltransferase, putative, expressed
AT2G29370	2.5		oxidoreductase, short chain dehydrogenase/reductase family domain containing protein, expressed	AT5G14920		2.14	Gibberellin-regulated family protein	AT5G14920		2.14	Gibberellin-regulated family protein	AT1G57650	only in EsMS		Leucine Rich Repeat family protein, expressed	AT3G15670	3.06366		(LEA) family protein(AT3G15670)	AT3G49580	4.37		response to low sulfur 1	AT1G52890	2.03		No apical meristem protein, putative, expressed	AT3G49110	9.45	2.21	peroxidase precursor, putative, expressed	AT1G76180	2.16		dehydrin, putative, expressed	AT1G79440	2.4		aldehyde dehydrogenase, putative, expressed	AT3G51240	2.47		naringenin,2-oxoglutarate 3-dioxygenase, putative, expressed
AT1G30700		3.54	reticuline oxidase-like protein precursor, putative, expressed	AT1G77120	9.22		dehydrogenase, putative, expressed	AT3G02885	2.59		GASR5 - Gibberellin-regulated GASA/GAST/Snakin family protein precursor, expressed	AT3G55230	only in EsMS		dirigent, putative, expressed	AT3G17520	4.23458		(LEA) family protein(AT3G17520)	AT3G61890	2.59		homeobox associated leucine zipper, putative, expressed	AT5G67180	3.27		AP2 domain containing protein, expressed	AT5G19875	3.14		oxidoreductase/ transition metal ion binding protein, putative, expressed	AT2G42540	3.64		cold-regulated 15a	AT5G52640	2.19		heat shock protein, putative, expressed	AT4G14090	4.69		UDP-glucoronosyl and UDP-glucosyl transferase domain containing protein, expressed
AT5G05600	2.45		flavonol synthase/flavanone 3-hydroxylase, putative, expressed	AT4G15910	6.58		late embryogenesis abundant protein, putative, expressed	AT3G50500	2.14	1.63	CAMK_CAMK_like.20 - CAMK includes calcium/calmodulin depedent protein kinases, expressed	AT5G47550	4.59		cysteine proteinase inhibitor 8 precursor, putative, expressed	AT4G21020	5.54328		(LEA) family protein(AT4G21020)	AT5G14920		2.14	Gibberellin-regulated family protein	AT3G61890	2.59		homeobox associated leucine zipper, putative, expressed	AT1G14870	3.5		uncharacterized Cys-rich domain containing protein, putative, expressed	AT2G36400		2.64	growth-regulating factor, putative, expressed	AT1G52560	2.03		hsp20/alpha crystallin family protein, putative, expressed	AT5G07990	5.27		cytochrome P450, putative, expressed
AT2G46950	4.43		cytochrome P450 72A1, putative, expressed	AT4G05100	2.16		MYB family transcription factor, putative, expressed	AT1G76180	2.16		dehydrin, putative, expressed	AT1G15890	only in EsMS	3.12	disease resistance protein RPS2, putative, expressed	AT5G52310	2.81		low-temperature-responsive protein 78	AT1G21750	2.37		OsPDIL1-1 protein disulfide isomerase PDIL1-1, expressed	AT3G18400	only in EsMS		No apical meristem protein, putative, expressed	AT3G09640	18.51		OsAPx2 - Cytosolic Ascorbate Peroxidase encoding gene 4,5,6,8, expressed	AT5G06760	3.11		late embryogenesis abundant group 1, putative, expressed	AT5G59720	2.08	2.89	hsp20/alpha crystallin family protein, putative, expressed	AT4G27560	2.03		UDP-glucoronosyl and UDP-glucosyl transferase domain containing protein, expressed
AT1G77120	9.22		dehydrogenase, putative, expressed	AT2G33380	2.05		caleosin related protein, putative, expressed					AT5G05400	2.68		disease resistance protein RPS2, putative, expressed	AT3G53730	2.24		Core histone H2A/H2B/H3/H4 domain containing protein, putative, expressed	AT1G77120	9.22		dehydrogenase, putative, expressed	AT5G45940	2.44		hydrolase, NUDIX family, domain containing protein, expressed	AT5G44380	8.21		reticuline oxidase-like protein precursor, putative, expressed	AT5G24090	3.26		glycosyl hydrolase, putative, expressed	AT2G46240	2.18		IQ calmodulin-binding motif family protein, putative, expressed	AT2G43840	2.3		UDP-glucoronosyl and UDP-glucosyl transferase domain containing protein, expressed
AT3G09640	18.51		OsAPx2 - Cytosolic Ascorbate Peroxidase encoding gene 4,5,6,8, expressed	AT3G50970	15.99		dehydrin family protein					AT4G02380	3.36	2.21	late embryogenesis abundant protein, putative, expressed	AT3G61890	2.59		homeobox associated leucine zipper, putative, expressed	AT2G47770	2.26		peripheral-type benzodiazepine receptor, putative, expressed	AT4G27410	2.48		NAC domain transcription factor, putative, expressed	AT4G02380	3.36	2.21	late embryogenesis abundant protein, putative, expressed	AT5G52310	2.81		low-temperature-responsive protein 78	AT3G08970	2.04		heat shock protein DnaJ, putative, expressed	AT4G34131	2.58		anthocyanin 3-O-beta-glucosyltransferase, putative, expressed
AT1G17010	3.29		naringenin,2-oxoglutarate 3-dioxygenase, putative, expressed	AT3G50500	2.14		CAMK_CAMK_like.20 - CAMK includes calcium/calmodulin depedent protein kinases, expressed					AT1G67520		2.85	serine/threonine-protein kinase receptor precursor, putative, expressed	AT5G53820	17.0079		(LEA) family protein(AT5G53820)	AT4G05100	2.16		MYB family transcription factor, putative, expressed	AT3G13672	4.96		seven in absentia protein family domain containing protein, expressed	AT4G31870		3.03	glutathione peroxidase, putative, expressed	AT4G25480	3		dehydration-responsive element-binding protein, putative, expressed	AT5G28540	2.17		DnaK family protein, putative, expressed	AT2G29750	3.83		UDP-glucoronosyl and UDP-glucosyl transferase domain containing protein, expressed
AT2G33380	2.05		caleosin related protein, putative, expressed	AT4G02380	3.36	2.21	late embryogenesis abundant protein, putative, expressed					AT2G43610	4.86		CHIT3 - Chitinase family protein precursor, expressed	AT1G52690	3.16392		(LEA) family protein(LEA7)	AT1G73500	2.42		STE_MEK_ste7_MAP2K.6 - STE kinases include homologs to sterile 7, sterile 11 and sterile 20 from yeast, expressed	AT1G66380	47.04	3.12	myb-like DNA-binding domain containing protein, putative, expressed	AT1G27350	2.23		membrane protein, putative, expressed	AT4G25470		3.94	dehydration-responsive element-binding protein, putative, expressed	AT1G35720	3.7		annexin, putative, expressed	AT1G17010	3.29		naringenin,2-oxoglutarate 3-dioxygenase, putative, expressed
AT4G37410	4.18	2.17	cytochrome P450, putative, expressed	AT1G12420	2.25		ACT domain containing protein, expressed					AT3G05650	2.58		verticillium wilt disease resistance protein, putative, expressed	AT4G25480	3		dehydration-responsive element-binding protein, putative, expressed	AT2G33380	2.05		caleosin related protein, putative, expressed	AT3G04070	2.86		no apical meristem protein, putative, expressed	AT5G39610	2.06		no apical meristem protein, putative, expressed	AT1G77120	9.22		dehydrogenase, putative, expressed	AT3G12580	2.1		DnaK family protein, putative, expressed	AT2G15490	4.21		anthocyanin 3-O-beta-glucosyltransferase, putative, expressed
AT3G20140	only in EsMS		cytochrome P450, putative, expressed	AT1G48000	2.95		MYB family transcription factor, putative, expressed					AT5G50260	only in EsMS		vignain precursor, putative, expressed	AT5G61590		4.08	AP2 domain containing protein, expressed	AT3G50500	2.14		CAMK_CAMK_like.20 - CAMK includes calcium/calmodulin depedent protein kinases, expressed	AT5G39610	2.06		no apical meristem protein, putative, expressed	AT5G51890		2.03	peroxidase precursor, putative, expressed	AT2G46240	2.18		IQ calmodulin-binding motif family protein, putative, expressed	AT1G58340	2.01		MATE domain containing protein, expressed	AT2G36770		2.28	flavonol-3-O-glycoside-7-O-glucosyltransferase 1, putative, expressed
AT4G13260		2.07	flavin monooxygenase, putative, expressed	AT1G54100	2.01		aldehyde dehydrogenase, putative, expressed					AT5G42500	only in EsMS		dirigent, putative, expressed	AT1G77120	9.22		dehydrogenase, putative, expressed	AT3G09940	M		monodehydroascorbate reductase, putative, expressed	AT5G62800	4.18		seven in absentia protein family protein, putative, expressed	AT1G64360	2.25		hypothetical protein	AT3G50260		2.09	AP2 domain containing protein, expressed	AT5G47590	2.60941		Heat shock protein HSP20/alpha crystallin family(AT5G47590)	AT5G13930	2.35		chalcone synthase, putative, expressed
AT3G09940	only in EsMS		monodehydroascorbate reductase, putative, expressed	AT2G47190	4.4	2.06	MYB family transcription factor, putative, expressed					AT5G07920	2.31		diacylglycerol kinase 1, putative, expressed	AT3G53040	3.85793		LEA protein(AT3G53040)	AT1G48000	2.95		MYB family transcription factor, putative, expressed	AT4G17280	6.97		membrane protein, putative, expressed	AT4G34710	2.76		pyridoxal-dependent decarboxylase protein, putative, expressed	AT2G33380	2.05		caleosin related protein, putative, expressed					AT2G36780		2.22	flavonol-3-O-glycoside-7-O-glucosyltransferase 1, putative, expressed
AT5G44400	2.75		reticuline oxidase-like protein precursor, putative, expressed	AT5G39610	2.06		no apical meristem protein, putative, expressed					AT1G19570	3.09		glutathione S-transferase, N-terminal domain containing protein, expressed	AT1G52680	3.52221		LEA protein-like protein(AT1G52680)	AT1G70300	2.68423		K+ uptake permease 6(KUP6)	AT1G29410	11.57		tryptophan biosynthesis protein trpCF, putative, expressed	AT5G40390		2.18	uncharacterized glycosyltransferase, putative, expressed	AT3G50970	15.99		dehydrin family protein					AT3G28430	2.1		CLEC16A-like protein
AT1G54100	2.01		aldehyde dehydrogenase, putative, expressed	AT1G08920	3.73		transporter family protein, putative, expressed					AT3G44480	12.5		disease resistance protein RGA2, putative, expressed	AT3G50500	2.14		CAMK_CAMK_like.20 - CAMK includes calcium/calmodulin depedent protein kinases, expressed	AT1G54100	2.01		aldehyde dehydrogenase, putative, expressed	AT5G50820	2.3		no apical meristem protein, putative, expressed	AT4G17690	27.03		peroxidase precursor, putative, expressed	AT4G02380	3.36	2.21	late embryogenesis abundant protein, putative, expressed					AT5G54060	23.57		UDP-glucoronosyl and UDP-glucosyl transferase domain containing protein, expressed
AT4G31870		3.03	glutathione peroxidase, putative, expressed	AT5G16600	3.23		MYB family transcription factor, putative, expressed					AT2G43580	18.4		CHIT3 - Chitinase family protein precursor, expressed	AT3G50970	15.99		dehydrin family protein	AT2G47190	4.04	2.06	MYB family transcription factor, putative, expressed	AT1G28330		2.46	auxin-repressed protein, putative, expressed	AT5G24770	2.96		HAD superfamily phosphatase, putative, expressed	AT1G35720	3.7		annexin, putative, expressed					AT1G56650	2.91		myb-like DNA-binding domain containing protein, putative, expressed
AT5G66060	2.19		oxidoreductase, putative, expressed	AT5G40390		2.18	uncharacterized glycosyltransferase, putative, expressed					AT4G35480	2.27		RING-H2 finger protein ATL2A, putative, expressed	AT4G02380	3.36	2.21	late embryogenesis abundant protein, putative, expressed	AT2G36270	3.12		bZIP transcription factor, putative, expressed	AT5G16490	2.18		ROP-interactive CRIB motif-containing protein 4	AT4G26010	3.93	3.11	peroxidase precursor, putative, expressed	AT5G37500	3.03		potassium channel SKOR, putative, expressed					AT5G42800	7.23		dihydroflavonol-4-reductase, putative, expressed
AT5G43440		2.3	1-aminocyclopropane-1-carboxylate oxidase homolog 4, putative, expressed	AT4G25000	4.93		alpha-amylase precursor, putative, expressed					AT5G10380	3.04		zinc finger, C3HC4 type domain containing protein, expressed	AT3G02480	3.59		Late embryogenesis abundant protein (LEA) family protein	AT4G16260		4.56	glycosyl hydrolases family 17, putative, expressed	AT3G12830	3.11		OsSAUR14 - Auxin-responsive SAUR gene family member, expressed	AT5G13930	2.35		chalcone synthase, putative, expressed									AT3G29590	8.31		transferase family protein, putative, expressed
AT1G62570	2.1		flavin-containing monooxygenase family protein, putative, expressed	AT4G19810	21.4	5.01	glycosyl hydrolase, putative, expressed					AT3G48080	only in EsMS		lipase, putative, expressed	AT5G37500	3.03		potassium channel SKOR, putative, expressed	AT5G05410	3.73095	2.38933	AP2 domain containing protein, expressed (DREB2A)	AT2G33830		3.97	auxin-repressed protein, putative, expressed	AT1G35720	3.7		annexin, putative, expressed									AT4G14090	4.69		UDP-glucoronosyl and UDP-glucosyl transferase domain containing protein, expressed
AT3G26200		only in EsMS	cytochrome P450 71E1, putative, expressed	AT4G39130	only in EsMS		Dehydrin family protein					AT3G05660	4.17		verticillium wilt disease resistance protein, putative, expressed	AT3G09940	only in EsMS		monodehydroascorbate reductase, putative, expressed	AT5G39610	2.06		no apical meristem protein, putative, expressed	AT4G16750	2.88		AP2 domain containing protein, expressed	AT1G74590		3.93236	glutathione S-transferase TAU 10(GSTU10)									AT4G22880	6.43		leucoanthocyanidin dioxygenase, putative, expressed
AT5G51890		2.03	peroxidase precursor, putative, expressed	AT1G35720	3.7		annexin, putative, expressed					AT5G66070	2.19		oxidoreductase, putative, expressed	AT2G18050	2.17	2.77	histone H1, putative, expressed	AT5G14565	2.49		microRNA ath-MIR398c precursor	AT2G39250	2.66		AP2 domain containing protein, expressed	AT1G27130	3.11516		glutathione S-transferase tau 13(GSTU13)									AT3G55230	only in EsMS		dirigent, putative, expressed
AT4G18360	6.41		hydroxyacid oxidase 1, putative, expressed	AT1G58340	2.01		MATE domain containing protein, expressed					AT2G43620	4.86		CHIT3 - Chitinase family protein precursor, expressed	AT2G47190	4.04	2.06	MYB family transcription factor, putative, expressed	AT4G34710	2.76		pyridoxal-dependent decarboxylase protein, putative, expressed	AT1G66370	47.07	3.12	myb-like DNA-binding domain containing protein, putative, expressed	AT2G29480	2.59578		glutathione S-transferase tau 2(GSTU2)									AT5G42500	only in EsMS		dirigent, putative, expressed
AT5G42250		2.79	dehydrogenase, putative, expressed	AT2G15970	2.35		cold acclimation protein WCOR413, putative, expressed					AT4G39030	2.14		MATE domain containing protein, expressed	AT2G36270	3.12		bZIP transcription factor, putative, expressed	AT1G08920	3.73		transporter family protein, putative, expressed					AT2G29470		11.5431	glutathione S-transferase tau 3(GSTU3)									AT2G39430	2.6	8.18	dirigent, putative, expressed
AT4G36380	2.05		cytochrome P450, putative, expressed	AT1G05510	9.22		DUF1264 domain containing protein, putative, expressed					AT3G11480	6.54		SAM dependent carboxyl methyltransferase, putative, expressed	AT1G20440	2.87		dehydrin, putative, expressed	AT2G42540	3.64		cold-regulated 15a					AT2G29460	2.59578		glutathione S-transferase tau 4(GSTU4)									AT3G21230	2.29		AMP-binding domain containing protein, expressed
AT4G17280	6.97		membrane protein, putative, expressed	AT3G01420		3.84	alpha-DOX2, putative, expressed					AT1G80120	2.12		DUF567 domain containing protein, putative, expressed	AT5G66400	9.51	2.33	dehydrin family protein, expressed	AT5G59310	2.27		LTPL8 - Protease inhibitor/seed storage/LTP family protein precursor, expressed																	AT5G42510	9.57		dirigent, putative, expressed
AT5G58660	2.26		gibberellin 2-beta-dioxygenase 7, putative, expressed	AT2G26040	2.45436		PYR1-like 2					AT4G21390	2.68		serine/threonine-protein kinase receptor precursor, putative, expressed	AT2G42560	4.27892		LEA domain-containing protein(AT2G42560)	AT5G52300	2.81		CAP160 protein
AT4G17690	only in EsMS		peroxidase precursor, putative, expressed	AT4G01026		2.04592	PYR1-like 7					AT3G46730	only in EsMS		NBS-LRR disease resistance protein, putative, expressed	AT1G01453	only in EsMS		LEA hydroxyproline-rich glycoprotein family protein	AT3G29575	4.53954	1.64474	ABI five binding protein 3(AFP3)
AT1G79440	2.4		aldehyde dehydrogenase, putative, expressed	AT3G02850		2.85	potassium channel SKOR, putative, expressed					AT5G45080	only in EsMS		PHLOEM 2-LIKE A5, putative, expressed	AT5G50720	2.43		HVA22, putative, expressed	AT1G01470	2.92884		Late embryogenesis abundant protein(LEA14)
AT2G47880		2.08	Glutaredoxin family protein	AT4G23600	3.18		aminotransferase, classes I and II, domain containing protein, expressed					AT5G42510	9.57		dirigent, putative, expressed	AT1G08920	3.73		transporter family protein, putative, expressed	AT4G40010	2.83		CAMK_CAMK_like.19 - CAMK includes calcium/calmodulin depedent protein kinases, expressed
AT3G09220	only in EsMS		retrotransposon protein, putative, unclassified, expressed	AT5G62490	2.8		HVA22, putative, expressed					AT1G75830		only in EsMS	DEF6 - Defensin and Defensin-like DEFL family, expressed	AT2G42540	3.64		cold-regulated 15a	AT1G56650	2.91		myb-like DNA-binding domain containing protein, putative, expressed
AT4G37970	2.14		dehydrogenase, putative, expressed	AT1G71960	2.04		ABC-2 type transporter domain containing protein, expressed					AT3G49110	9.45	2.21	peroxidase precursor, putative, expressed	AT5G06760	3.11		late embryogenesis abundant group 1, putative, expressed	AT1G64170	only in EsMS		cation/H+ exchanger 16(CHX16)
AT5G42800	7.23		dihydroflavonol-4-reductase, putative, expressed	AT2G17840	2.69		senescence-associated protein, putative, expressed					AT3G55840	2.31		hs1, putative, expressed	AT5G59310	2.27		LTPL8 - Protease inhibitor/seed storage/LTP family protein precursor, expressed	AT5G37780	2.34442	1.55812	calmodulin 1(CAM1)
AT1G16300	2.76		glyceraldehyde-3-phosphate dehydrogenase, putative, expressed	AT1G76180	2.16		dehydrin, putative, expressed					AT3G49120	9.45	2.21	peroxidase precursor, putative, expressed	AT4G23450	2.17		zinc finger, C3HC4 type domain containing protein, expressed	AT5G45810	2.86257	2.18938	CBL-interacting protein kinase 19(CIPK19)
AT5G05390	4.36		laccase precursor protein, putative, expressed	AT1G07430	2.73988		highly ABA-induced PP2C protein 2					AT2G31230	2.27		AP2 domain containing protein, expressed	AT2G46680	2.21		homeobox associated leucine zipper, putative, expressed	AT5G25110	9.47297	2.69771	CBL-interacting protein kinase 25(CIPK25)
AT3G53880	2.13		oxidoreductase, aldo/keto reductase family protein, putative, expressed	AT2G29380	4.01929		highly ABA-induced PP2C protein 3					AT5G51630	3.64		powdery mildew resistance protein PM3b, putative, expressed	AT5G40390		2.18	uncharacterized glycosyltransferase, putative, expressed	AT1G08930		2.26805	transporter family protein, putative, expressed (ERD6)
AT1G23020	2.44		ferric-chelate reductase, putative, expressed	AT2G23030		4.32063	SNF1-related protein kinase 2.9					AT2G39030	12.39		acetyltransferase, GNAT family, putative, expressed	AT5G52300	2.81		CAP160 protein	AT5G27150	2.14716		transporter, monovalent cation:proton antiporter-2 family, putative, expressed (NHX1)
AT3G47360	4.96		hydroxysteroid dehydrogenase 3	AT3G51810	6.76		small hydrophilic plant seed protein, putative, expressed					AT2G02120		3.54	DEF7 - Defensin and Defensin-like DEFL family, expressed	AT2G35300	2.45		late embryogenesis abundant group 1, putative, expressed	AT1G16850	4.55		transmembrane protein
AT5G05320		4.44	FAD/NAD(P)-binding oxidoreductase family protein	AT4G04490	8.29	3.11	TKL_IRAK_DUF26-lh.11 - DUF26 kinases have homology to DUF26 containing loci, expressed					AT3G54420	2.76		CHIT3 - Chitinase family protein precursor, expressed	AT3G14440	3.86		9-cis-epoxycarotenoid dioxygenase 1, chloroplast precursor, putative, expressed	AT4G19810	21.4	5.01	glycosyl hydrolase, putative, expressed
AT4G23340	only in EsMS		gibberellin 2-beta-dioxygenase 7, putative, expressed	AT3G61890	2.59		homeobox associated leucine zipper, putative, expressed					AT3G44630	2.92		disease resistance protein RGA2, putative, expressed	AT2G30870	2.01		glutathione S-transferase, putative, expressed	AT2G15390	4	2.14	xyloglucan fucosyltransferase, putative, expressed
AT5G47530		3.94	membrane protein, putative, expressed	AT1G65690	4.91		harpin-induced protein 1 domain containing protein, expressed					AT5G47230		2.16	AP2 domain containing protein, expressed	AT4G39130	only in EsMS		Dehydrin family protein	AT1G35720	3.7		annexin, putative, expressed
AT5G06690		2.75	thioredoxin, putative, expressed	AT2G47770	2.26		peripheral-type benzodiazepine receptor, putative, expressed					AT3G44670	3.19		transposon protein, putative, CACTA, En/Spm sub-class, expressed	AT1G54160	2.01		aldehyde dehydrogenase, putative, expressed	AT1G75270	2.07315		dehydroascorbate reductase 2(DHAR2)
AT3G25290	2.78		membrane protein, putative, expressed	AT4G27410	2.48		NAC domain transcription factor, putative, expressed					AT5G46520	5.66		disease resistance protein RGA2, putative, expressed	AT1G35720	3.7		annexin, putative, expressed	AT1G19550	3.0899		Glutathione S-transferase family protein
AT1G17745	8.87		D-3-phosphoglycerate dehydrogenase, chloroplast precursor, putative, expressed	AT5G51760	5.21		protein phosphatase 2C, putative, expressed					AT1G17615	only in EsMS		Disease resistance protein	AT2G46300		7.55693	(LEA) hydroxyproline-rich glycoprotein family	AT5G46240	2.20846		Encodes a potassium channel protein (KAT1)
AT1G01190		3.63	cytochrome P450, putative, expressed	AT5G37500	3.03		potassium channel SKOR, putative, expressed					AT4G34131	2.58		anthocyanin 3-O-beta-glucosyltransferase, putative, expressed	AT3G54200	2.07281		(LEA) hydroxyproline-rich glycoprotein family
AT1G21850		4.28	monocopper oxidase, putative, expressed	AT2G36270	3.12		bZIP transcription factor, putative, expressed					AT2G30770	2.68		cytochrome P450 family 71 polypeptide	AT4G26490	2.24641		(LEA) hydroxyproline-rich glycoprotein family
AT4G37370		2.17	cytochrome P450, putative, expressed	AT1G20440	2.87		dehydrin, putative, expressed					AT5G43740	4.23		disease resistance protein RPS2, putative, expressed	AT4G36600	4.34433		(LEA) protein(AT4G36600)
AT1G16410		6.24	cytochrome P450, putative, expressed	AT2G38940	6.67		inorganic phosphate transporter, putative, expressed					AT5G43470	2.35		disease resistance protein RPM1, putative, expressed	AT1G54890		2.65411	(LEA) protein-like protein(AT1G54890)
AT3G27300	2.35		glucose-6-phosphate 1-dehydrogenase, cytoplasmic isoform, putative, expressed	AT5G66400	9.51	2.33	dehydrin family protein, expressed					AT1G12010	2.61		1-aminocyclopropane-1-carboxylate oxidase 1, putative, expressed	AT4G15910	6.58		late embryogenesis abundant protein, putative, expressed
AT3G17790	4.37	2.19	Ser/Thr protein phosphatase family protein, putative, expressed	AT5G50720	2.43		HVA22, putative, expressed									AT4G27410	2.48		NAC domain transcription factor, putative, expressed
AT1G23010	2.77		multicopper oxidase domain containing protein, expressed	AT4G34710	2.76		pyridoxal-dependent decarboxylase protein, putative, expressed									AT2G41280		3.30085	LEA protein M10(M10)
AT5G63030	2.5		OsGrx_C2.2 - glutaredoxin subgroup I, expressed	AT2G42540	3.64		cold-regulated 15a									AT5G66780	2.39689		late embryogenesis abundant protein(AT5G66780)
AT3G44880	4.01		SAM dependent carboxyl methyltransferase, putative, expressed	AT1G63840	2.06		zinc finger, C3HC4 type domain containing protein, expressed
AT3G49110	9.45	2.21	peroxidase precursor, putative, expressed	AT5G59310	2.27		LTPL8 - Protease inhibitor/seed storage/LTP family protein precursor, expressed
AT1G79530	2.14		glyceraldehyde-3-phosphate dehydrogenase, putative, expressed	AT4G23450	2.17		zinc finger, C3HC4 type domain containing protein, expressed
AT2G29350	4.61		oxidoreductase, short chain dehydrogenase/reductase family domain containing protein, expressed	AT2G46680	2.21		homeobox associated leucine zipper, putative, expressed
AT1G12160	only in EsMS		flavin-containing monooxygenase family protein, putative, expressed	AT5G52300	2.81		CAP160 protein
AT4G37430	4.49		cytochrome P450, putative, expressed	AT2G35940	3.61		homeobox domain containing protein, expressed
AT1G23800	6.65		aldehyde dehydrogenase, putative, expressed	AT1G14170	3.43	2.35	KH domain-containing protein, putative, expressed
AT2G29090	2.21	2.2	cytochrome P450, putative, expressed	AT4G26080	2.40574		Protein phosphatase 2C family protein
AT5G17220	8.41978		glutathione S-transferase phi 12(GSTF12)	AT5G57050	2.1322	1.46669	Protein phosphatase 2C family protein
AT2G02850	3.15		plastocyanin-like domain containing protein, putative, expressed
AT2G26710		2.38	cytochrome P450 72A1, putative, expressed
AT4G34230	2.12		dehydrogenase, putative, expressed
AT5G44380		only in EsMS	reticuline oxidase-like protein precursor, putative, expressed
AT4G33040	2.56		OsGrx_C15 - glutaredoxin subgroup III, expressed
AT1G26420		3.86	reticuline oxidase-like protein precursor, putative, expressed
AT3G47350	4.88		dehydrogenase/reductase, putative, expressed
AT3G29250	3.99		NAD(P)-binding Rossmann-fold superfamily protein
AT5G63580	3.54		flavonol synthase/flavanone 3-hydroxylase, putative, expressed
AT1G15550	3.66		gibberellin 3-beta-dioxygenase 2-2, putative, expressed
AT1G72280		2.18	endoplasmic oxidoreductin-1 precursor, putative, expressed
AT2G34810	2.4		reticuline oxidase-like protein precursor, putative, expressed
AT3G51240	2.47		naringenin,2-oxoglutarate 3-dioxygenase, putative, expressed
AT2G19900	4.02		NADP-dependent malic enzyme, putative, expressed
AT1G78390	only in EsMS		9-cis-epoxycarotenoid dioxygenase 1, chloroplast precursor, putative, expressed
AT5G07990	5.27		cytochrome P450, putative, expressed
AT5G40760	2.17		glucose-6-phosphate 1-dehydrogenase, cytoplasmic isoform, putative, expressed
AT2G45510	2.72		cytochrome P450 86A1, putative, expressed
AT4G26010	3.93	3.11	peroxidase precursor, putative, expressed
AT5G51950	2.47		HOTHEAD precursor, putative, expressed
AT3G14440	3.86		9-cis-epoxycarotenoid dioxygenase 1, chloroplast precursor, putative, expressed
AT1G32350	3.2	5.48	alternative oxidase 1D(AOX1D)
AT5G15490	2.06		UDP-glucose 6-dehydrogenase, putative, expressed
AT4G22880	6.43		leucoanthocyanidin dioxygenase, putative, expressed
AT5G59540	2.03		1-aminocyclopropane-1-carboxylate oxidase homolog 4, putative, expressed
AT4G19230	2.35		cytochrome P450, putative, expressed
AT1G12010	2.61		1-aminocyclopropane-1-carboxylate oxidase 1, putative, expressed

## Sheet: Salt down
Redox	24 h (FC)	48 h (FC)	Annotation	Auxin	24 h (FC)	48 h (FC)	Annotation	Cytokinin	24 h (FC)	48 h (FC)	Annotation	Gibberellin	24 h (FC)	48 h (FC)	Annotation	Photosynthesis	24 h (FC)	48 h (FC)	Annotation	Water drprivation	24 h (FC)	48 h (FC)	Annotation	Plant development	24 h (FC)	48 h (FC)	Annotation	Sugar metabolism	24 h (FC)	48 h (FC)	Annotation
AT3G46490	5.98		oxidoreductase, putative, expressed	AT1G75590	3.71		OsSAUR27 - Auxin-responsive SAUR gene family member, expressed	AT5G62380		2.09	NAC domain containing protein, putative, expressed	AT5G15230	3.22		GASR10 - Gibberellin-regulated GASA/GAST/Snakin family protein precursor, expressed	AT1G29920	3.21		chlorophyll A-B binding protein, putative, expressed	AT1G33240	2.64		GT-2-like 1	AT5G18020	3.42		OsSAUR9 - Auxin-responsive SAUR gene family member, expressed	AT2G47430		only in WT	histidine kinase, putative, expressed
AT2G25080	2.3		glutathione peroxidase, putative, expressed	AT4G34760	2.41		OsSAUR8 - Auxin-responsive SAUR gene family member, expressed	AT4G09650	2.29		ATP synthase F1, delta subunit family protein, putative, expressed	AT1G22690	3.48		GASR6 - Gibberellin-regulated GASA/GAST/Snakin family protein precursor, expressed	AT3G47470	2.38		chlorophyll A-B binding protein, putative, expressed	AT5G05860	4.65		cytokinin-N-glucosyltransferase, putative, expressed	AT5G53200	3.98		MYB family transcription factor, putative, expressed	AT4G24340	2.03		bark storage protein A precursor, putative, expressed
AT4G37925	2.38		subunit NDH-M of NAD(P)H:plastoquinone dehydrogenase complex	AT5G18030	5.49		OsSAUR9 - Auxin-responsive SAUR gene family member, expressed	AT1G52230	2.63		photosystem I subunit H2	AT1G71030	2.01		MYB family transcription factor, putative, expressed	AT1G30380	2.17		photosystem I reaction center subunit, chloroplast precursor, putative, expressed	AT1G05680	2.59		UDP-glucoronosyl and UDP-glucosyl transferase domain containing protein, expressed	AT1G68800	only in WT		TCP family transcription factor, putative, expressed	AT4G22570	2.28		adenine phosphoribosyl transferase 3
AT5G03260	5.81		laccase precursor protein, putative, expressed	AT5G18010	3.36		OsSAUR28 - Auxin-responsive SAUR gene family member, expressed	AT1G61520	2.31		chlorophyll A-B binding protein, putative, expressed	AT1G69530	4.22		expansin precursor, putative, expressed	AT1G19150	2.59		chlorophyll A-B binding protein, putative, expressed	AT1G27880		2.52	DEAD-box ATP-dependent RNA helicase, putative, expressed	AT5G18030	5.49		OsSAUR9 - Auxin-responsive SAUR gene family member, expressed	AT5G11160	3.48		adenine phosphoribosyltransferase 5
AT1G74470	2.7		FAD binding domain containing protein, expressed	AT3G03830	2.27		OsSAUR32 - Auxin-responsive SAUR gene family member, expressed	AT1G13420	3.66		sulfotransferase domain containing protein, expressed	AT5G15310	4.62		MYB family transcription factor, putative, expressed	AT3G27690	9.66		chlorophyll A-B binding protein, putative, expressed					AT5G18010	3.36		OsSAUR28 - Auxin-responsive SAUR gene family member, expressed	AT5G65730	7.14		xyloglucan endotransglucosylase/hydrolase 6
AT5G38410	2.59		ribulose bisphosphate carboxylase small chain, chloroplast precursor, putative, expressed	AT1G28130	5.82		OsGH3.11 - Probable indole-3-acetic acid-amido synthetase, expressed	AT2G18300	4.84		BHLH transcription factor, putative, expressed	AT2G34340	2.26		DUF584 domain containing protein, putative, expressed	AT1G15820	3.14		chlorophyll A-B binding protein, putative, expressed					AT2G30432	5.41		MYB family transcription factor, putative, expressed	AT2G06850	2.55		xyloglucan endotransglucosylase/hydrolase 4
AT4G12420	2.16		monocopper oxidase, putative, expressed	AT3G03850	3.83		OsSAUR9 - Auxin-responsive SAUR gene family member, expressed	AT1G74890	3.29		OsRR10 type-A response regulator, expressed	AT2G37640	2.94		expansin precursor, putative, expressed	AT1G74470	2.7		FAD binding domain containing protein, expressed					AT1G29460	2.35		OsSAUR45 - Auxin-responsive SAUR gene family member, expressed	AT1G65310	11.69		xyloglucan endotransglucosylase/hydrolase 17
AT1G04580	10.76		aldehyde oxidase, putative, expressed	AT2G47750	6.63		OsGH3.11 - Probable indole-3-acetic acid-amido synthetase, expressed	AT3G63140	2.02		NAD dependent epimerase/dehydratase family protein, putative, expressed	AT5G50915	4.44		BEE 1, putative, expressed	AT4G15510	2.1		PsbP, putative, expressed					AT5G65640	2.07		inducer of CBF expression 1, putative, expressed	AT1G68560	2.29		alpha-xylosidase 1
AT3G43670	7.18		amine oxidase precursor, putative, expressed	AT2G06850	2.55		glycosyl hydrolases family 16, putative, expressed	AT3G10520	3.86		non-symbiotic hemoglobin 2, putative, expressed	AT1G74670	7.61		GASR5 - Gibberellin-regulated GASA/GAST/Snakin family protein precursor, expressed	AT3G21055	2.3		photosystem II 5 kDa protein, chloroplast precursor, putative, expressed					AT2G24430	only in WT		no apical meristem protein, putative, expressed	AT1G11545	2.32		xyloglucan endotransglucosylase/hydrolase 8
AT5G05580	2.39		omega-3 fatty acid desaturase, chloroplast precursor, putative, expressed	AT5G10990	2.6		OsSAUR27 - Auxin-responsive SAUR gene family member, expressed	AT5G14910	2.03		Heavy metal transport/detoxification superfamily protein					AT5G38410	2.59		ribulose bisphosphate carboxylase small chain, chloroplast precursor, putative, expressed					AT4G40090	only in WT		arabinogalactan protein 3
AT4G33790	3.37		male sterility protein, putative, expressed	AT1G29460	2.35		OsSAUR45 - Auxin-responsive SAUR gene family member, expressed	AT3G08940	3.7		chlorophyll A-B binding protein, putative, expressed					AT4G05180	2.83		oxygen evolving enhancer protein 3 domain containing protein, expressed					AT1G29450	3.55		OsSAUR45 - Auxin-responsive SAUR gene family member, expressed
AT3G11170	2.12		omega-3 fatty acid desaturase, chloroplast precursor, putative, expressed	AT4G38860	3.85		OsSAUR8 - Auxin-responsive SAUR gene family member, expressed	AT4G26150	2.28		GATA zinc finger domain containing protein, expressed					AT2G05070	3.04		chlorophyll A-B binding protein, putative, expressed					AT2G45190	3.5		YABBY domain containing protein, putative, expressed
AT2G41510	4.53		cytokinin dehydrogenase precursor, putative, expressed	AT4G37610	4.29		BTBZ1 - Bric-a-Brac, Tramtrack, and Broad Complex BTB domain with TAZ zinc finger and Calmodulin-binding domains, expressed	AT4G25050	2.37		acyl carrier protein, putative, expressed					AT4G22890	2.08		Encodes PGRL1A, a transmembrane protein present in thylakoids					AT5G62380		2.09	NAC domain containing protein, putative, expressed
AT1G37130	2.26		nitrate reductase, putative, expressed	AT1G29510	2.31		OsSAUR45 - Auxin-responsive SAUR gene family member, expressed	AT5G45930	2.68		magnesium-chelatase subunit chlI, chloroplast precursor, putative, expressed					AT1G31330	2.72		photosystem I reaction center subunit III, chloroplast precursor, putative, expressed					AT2G32550	5.03		Cell differentiation, Rcd1-like protein
AT3G60290	4.46		flavonol synthase/flavanone 3-hydroxylase, putative, expressed	AT4G31910	3.4		transferase family protein, putative, expressed									AT5G13630	3.05		magnesium-chelatase, putative, expressed					AT1G01010	2.31		no apical meristem protein, putative, expressed
AT3G48280	4.12	3.46	cytochrome P450, putative, expressed	AT5G18020	3.42		OsSAUR9 - Auxin-responsive SAUR gene family member, expressed									AT1G03130	2.92		photosystem I reaction center subunit II, chloroplast precursor, putative, expressed					AT3G29035	2.36		no apical meristem protein, putative, expressed
AT5G21430	2.19		heat shock protein DnaJ, putative, expressed	AT4G14550	2.41		OsIAA30 - Auxin-responsive Aux/IAA gene family member, expressed									AT1G29910	2.77		chlorophyll A-B binding protein, putative, expressed					AT1G73965	4.51		CLAVATA3/ESR-RELATED 13
AT1G32780	6.93		dehydrogenase, putative, expressed	AT3G03840	2.48		OsSAUR9 - Auxin-responsive SAUR gene family member, expressed									AT1G52230	2.63		photosystem I subunit H2					AT4G30860		2.15	SET domain containing protein, expressed
AT4G39950		3.13	cytochrome P450, putative, expressed	AT1G29430	3.15		OsSAUR39 - Auxin-responsive SAUR gene family member, expressed									AT4G02770	2.15		photosystem I reaction center subunit II, chloroplast precursor, putative, expressed					AT2G42850	only in WT		cytochrome P450 domain containing protein, expressed
AT5G38420	2.39		ribulose bisphosphate carboxylase small chain, chloroplast precursor, putative, expressed	AT1G72430	3.37		OsSAUR33 - Auxin-responsive SAUR gene family member, expressed									AT1G29930	2.47		chlorophyll A-B binding protein, putative, expressed					AT4G12980	4.11		membrane protein, putative, expressed
AT1G22430	2.64		dehydrogenase, putative, expressed	AT5G07700		2.33	MYB family transcription factor, putative, expressed									AT1G06680	2.39		PsbP, putative, expressed					AT4G38850	3.56		OsSAUR9 - Auxin-responsive SAUR gene family member, expressed
AT1G31690	3.55		copper methylamine oxidase precursor, putative, expressed	AT1G29450	3.55		OsSAUR45 - Auxin-responsive SAUR gene family member, expressed									AT1G61520	2.31		chlorophyll A-B binding protein, putative, expressed					AT1G29510	2.31		OsSAUR45 - Auxin-responsive SAUR gene family member, expressed
AT5G51480	13.31		monocopper oxidase, putative, expressed	AT1G29440	5.65		OsSAUR39 - Auxin-responsive SAUR gene family member, expressed									AT3G14940	2.07		phosphoenolpyruvate carboxylase, putative, expressed
AT1G58290	4.51		shikimate/quinate 5-dehydrogenase, putative, expressed	AT5G62380		2.09	NAC domain containing protein, putative, expressed									AT3G54890	2.54		chlorophyll A-B binding protein, putative, expressed
AT4G22010	2.8		monocopper oxidase, putative, expressed	AT1G09540	only in WT		MYB family transcription factor, putative, expressed									AT5G54270	3.24		chlorophyll A-B binding protein, putative, expressed
AT3G04650	2.08		FAD dependent oxidoreductase, putative, expressed	AT1G77690	2.78		transmembrane amino acid transporter protein, putative, expressed									AT4G27440	2.76		oxidoreductase, short chain dehydrogenase/reductase family domain containing family, expressed
AT3G15850	2.42		fatty acid desaturase 5	AT5G15310	4.62		MYB family transcription factor, putative, expressed									AT5G45930	2.68		magnesium-chelatase subunit chlI, chloroplast precursor, putative, expressed
AT4G38420	3.18		monocopper oxidase, putative, expressed	AT3G28860	2.19		multidrug resistance protein, putative, expressed									AT4G10340	2.61		chlorophyll A-B binding protein, putative, expressed
AT5G49730	2.47		ferric-chelate reductase, putative, expressed	AT4G38850	3.56		OsSAUR9 - Auxin-responsive SAUR gene family member, expressed									AT4G09650	2.29		ATP synthase F1, delta subunit family protein, putative, expressed
AT5G62630	2.36		hipl2 protein precursor													AT2G05100	3.04		chlorophyll A-B binding protein, putative, expressed
AT4G15760	2.83		monooxygenase 1													AT2G34430	4.88		chlorophyll A-B binding protein, putative, expressed
AT4G09010	2.22		peroxidase precursor, putative, expressed													AT3G01500	2.81		carbonic anhydrase, chloroplast precursor, putative, expressed
AT1G76100	3.41		plastocyanin, chloroplast precursor, putative, expressed													AT5G64040	3.81		photosystem I reaction center subunit N, chloroplast precursor, putative, expressed
AT2G29150	2.63		oxidoreductase, short chain dehydrogenase/reductase family domain containing protein, expressed													AT5G45040	4.1		cytochrome c, putative, expressed
AT3G46500	5.98		oxidoreductase, putative, expressed													AT4G21280	2.56		oxygen evolving enhancer protein 3 domain containing protein, expressed
AT1G77760	2.94		nitrate reductase, putative, expressed													AT1G67740	2.33		photosystem II core complex proteins psbY, chloroplast precursor, putative, expressed
AT5G34780	only in WT		dehydrogenase E1 component domain containing protein, expressed													AT2G28605	2.06		ATP-dependent RNA helicase, putative, expressed
AT2G34060	5.84		peroxidase precursor, putative, expressed													AT3G61470	2.18		chlorophyll A-B binding protein, putative, expressed
AT2G22890	only in WT		carotenoid synthesis regulator CarF, putative, expressed													AT3G56940	2.45		magnesium-protoporphyrin IX monomethyl ester cyclase,chloroplast precursor, putative, expressed
AT5G52100	2.46		dihydrodipicolinate reductase, putative, expressed
AT2G29290	4.85		NAD(P)-binding Rossmann-fold superfamily protein
AT3G09580	2.45		amine oxidase family protein, putative, expressed
AT3G26125	11.76		cytochrome P450, putative, expressed
AT2G38240	2.05		flavonol synthase/flavanone 3-hydroxylase, putative, expressed
AT1G20340	2.17		plastocyanin, chloroplast precursor, putative, expressed
AT5G23980	2.23		ferric-chelate reductase, putative, expressed
AT4G27440	2.76		oxidoreductase, short chain dehydrogenase/reductase family domain containing family, expressed
AT3G28740	3.47		cytochrome P450, putative, expressed
AT3G19480	2.88		D-3-phosphoglycerate dehydrogenase, chloroplast precursor, putative, expressed
AT5G01040	3.53		retrotransposon protein, putative, unclassified, expressed
AT3G19820	2.1		FAD-linked oxidoreductase protein, putative, expressed
AT3G21420	2.22		leucoanthocyanidin dioxygenase, putative, expressed
AT1G06360	6.75		Fatty acid desaturase family protein
AT5G61440	2.12		thioredoxin, putative, expressed
AT5G45040	4.1		cytochrome c, putative, expressed
AT5G38430	2.13		ribulose bisphosphate carboxylase small chain, chloroplast precursor, putative, expressed
AT1G67110	only in WT		cytochrome P450 72A1, putative, expressed
AT2G42850	only in WT		cytochrome P450 domain containing protein, expressed
AT4G04840	5.84		peptide methionine sulfoxide reductase msrB, putative, expressed
AT1G44446	2.03		chlorophyllide a oxygenase, chloroplast precursor, putative, expressed
AT3G46480	5.98		oxidoreductase, putative, expressed
AT3G56940	2.45		magnesium-protoporphyrin IX monomethyl ester cyclase,chloroplast precursor, putative, expressed
AT4G12980	4.11		membrane protein, putative, expressed
AT1G02190	9.1		WAX2, putative, expressed

## Sheet: Co-expressed genes Fig. 5
ID	24 h FC (up)	P value	48 h FC (up)	P value	Gene Name	Annotation
AT5G04340	2.1	0.02	1.86	0.1	ZAT6	ZOS3-11 - C2H2 zinc finger protein, expressed
AT5G05410	3.7	0.07	2.4	0.03	DREB2A	AP2 domain containing protein, expressed
AT5G59820	0.635542	0.213848	1.8	0.01	ZAT12	ZOS2-19 - C2H2 zinc finger protein, expressed
AT1G27730	1.9	0.02	1.8	0.01	ZAT10	ZOS12-09 - C2H2 zinc finger protein, expressed
AT1G80840	3	0.04	1	0.8	WRKY40	WRKY71, expressed
AT1G28370	1.7	0.1	2	0.04	ERF11	AP2 domain containing protein, expressed
AT3G23240	1.2	0.6	2.4	0.1	ERF1	AP2 domain containing protein, expressed
AT5G67080	2.5	0.1	3.4	0.008	MAPKK19	STE_MEKK_ste11_MAP3K.8 - STE kinases include homologs to sterile 7, sterile 11 and sterile 20 from yeast, expressed
AT3G15500	1	0.7	2.7	0.05	NAC3	NAC domain containing protein 3
AT1G80160	2.5	0.01	1.2	0.4	GLY17	glyoxalase family protein, putative, expressed
AT5G39520	2.8	0.009	1.5	0.1	DUF1997	hypothetical protein (DUF1997)
AT2G47190	4	0.001	2.1	0.02	MYB2	MYB family transcription factor, putative, expressed
AT4G18990	1.7	0.03	2	0.01	XTH29	glycosyl hydrolases family 16, putative, expressed
AT5G24240	345	0.0003	185	0.001	PI4Kγ3	phosphatidylinositol 3- and 4-kinase family protein, putative, expressed							γ
AT3G44260	1.3	0.02	1.1	0.4	CAF1A	CAF1 family ribonuclease containing protein, putative, expressed
AT5G22250	1.4	0.2	1.2	0.5	CAF1B	CAF1 family ribonuclease containing protein, putative, expressed
AT1G32350	3.2	0.05	5.5	0.003	AOX1D	alternative oxidase 1D
AT2G29470	only in EsMS		11.6	0.03	GSTU3	glutathione S-transferase, putative, expressed
AT5G57050	1.7	0.01	1.5	0.03	ABI2	protein phosphatase 2C, putative, expressed
AT4G26080	2	0.01	1.3	0.1	ABI1	protein phosphatase 2C, putative, expressed
AT1G52890	2	0.01	1.6	0.2	NAC19	No apical meristem protein, putative, expressed
AT4G27410	2.5	0.005	1.3	0.1	RD26	NAC domain transcription factor, putative, expressed
AT4G05100	2.2	0.006	1	0.9	MYB74	MYB family transcription factor, putative, expressed
AT4G21440	2.3	0.1	1	0.1	MYB102	MYB family transcription factor, putative, expressed
AT4G33905	3.3	0.004	1.5	0.1	PMP22	peroxisomal membrane protein, putative, expressed
AT5G06760	3.1	0.003	1.9	0.06	LEA4-5	late embryogenesis abundant group 1, putative, expressed
AT2G46270	2	0.008	1	0.08	GBF3	transcription factor, putative, expressed
AT5G59220	3.4	0.003	1.7	0.01	SAG113	protein phosphatase 2C, putative, expressed
AT1G07430	2.8	0.006	1.4	0.2	HAI2	protein phosphatase 2C, putative, expressed
AT1G66830	2.4	0.03	1.8	0.2	KINASE	Leucine-rich repeat protein kinase family protein
AT5G52390	12.1	0.0001	3.1	0.1	PAR1	PAR1 protein
AT5G05340	2.5	0.02	1.1	0.7	PRX52	peroxidase precursor, putative, expressed
AT2G15780	2.7	0.3	5.1	0.01	CUPEREDOXIN	plastocyanin-like domain containing protein, putative, expressed
AT5G24080	2.4	0.01	1.4	0.3	KINASE	S-domain receptor-like protein kinase, putative, expressed
AT5G50360	2.8	0.02	1.7	0.1	AITRS	von willebrand factor A domain protein
AT5G52300	2.8	0.003	1.5	0.02	RD29B	Encodes a protein that is induced in expression in response to water deprivation such as cold, high-salt, and desiccation.
AT5G66400	9.5	0.003	2.33	0.003	RAB18	dehydrin family protein, expressed
AT1G52690	3.2	0.004	1.9	0.06	LEA7	late embryogenesis abundant protein, group 3, putative, expressed
