# Supplementary material for: Low Mannitol Concentrations in Arabidopsis thaliana Expressing Ectocarpus Genes Improve Salt Tolerance
Source: Plants (Basel). 2020 Nov 7;9(11):1508. doi: 10.3390/plants9111508 (PMC7695032; doi:10.3390/plants9111508)
Supplement: Supplementary file 1 [file plants-09-01508-s001.zip › Data Sheet 1 Revised f.xlsx]

## Sheet: ALL_gene_exp_out_all_replicates
Gene ID	TAIR10 annotation	Araport11 (data from DAVID) annotation	WT R1-24h_FPKM	WT R2-24h_FPKM	WT R3-24h_FPKM	WT R1-48h_FPKM	WT R2-48h_FPKM	WT R3-48h_FPKM	WTS R1-24h_FPKM	WTS R2-24h_FPKM	WTS R3-24h_FPKM	WTS R1-48h_FPKM	WTS R2-48h_FPKM	WTS R3-48h_FPKM	EsM R1-24h_FPKM	EsM R2-24h_FPKM	EsM R3-24h_FPKM	EsM R1-48h_FPKM	EsM R2-48h_FPKM	EsMS R1-24h_FPKM	EsMS R2-24h_FPKM	EsMS R3-24h_FPKM	EsMS R1-48h_FPKM	EsMS R2-48h_FPKM	EsMS R3-48h_FPKM
AT1G04645		Plant self-incompatibility protein S1 family(AT1G04645)	0	0	0	0	0	0	0	0	0	0	0.516255	0	0	0	0	0	0	0	0	0	0	0	0
AT1G05080	OsFBD1 - F-box and FBD domain containing protein, expressed	F-box/RNI-like/FBD-like domains-containing protein(AT1G05080)	0	0	0	0	0	0	0	0	0	0	0	0.11334	0	0	0	0	0	0	0	0	0	0	0
AT1G06120		Fatty acid desaturase family protein(AT1G06120)	0	0	0	0	0	0	0	0	0	0	0	0	0	0	0	0.141516	0	0	0	0	0	0	0
AT1G06310	acyl-coenzyme A oxidase, putative, expressed	acyl-CoA oxidase 6(ACX6)	0	0	0	0	0	0	0	0	0	0	0	0	0	0	0	0	0	0	0	0.0440173	0	0	0
AT1G06810	expressed protein	endonuclease/glycosyl hydrolase(AT1G06810)	0	0	0	0	0	0	0	0	0	0	0	0	0	0.311756	0	0	0	0	0	0	0	0	0
AT1G06925	expressed protein	endonuclease/glycosyl hydrolase(AT1G06925)	0	0	0	0	0	0	0	0	0	0	0	0	0	0.493953	0	0	0	0	0	0	0	0	0
AT1G07340	transporter family protein, putative, expressed	sugar transporter 2(STP2)	0	0	0	0	0	0	0	0	0	0	0.0909777	0	0	0	0	0	0	0	0	0	0	0	0
AT1G07460	lectin-like receptor kinase, putative, expressed	Concanavalin A-like lectin family protein(AT1G07460)	0	0	0	0	0	0	0	0	0	0	0	0	0	0	0	0	0	0	0	0	0	0	0
AT1G07500		hypothetical protein(AT1G07500)	0	0	0	0	0	0	0	0	0	0	0	0	0	0	0	0	0	0	0	0	0	0	0
AT1G07580		tRNA(AT1G07580)	0	0	0	0	0	0	0	0	0	0	0	0	0	0	0	0	0	0	0	0	0	0	0
AT1G07690		transmembrane protein(AT1G07690)	0	0	0	0	0	0	0	0	0	0	0	0	0	0	0	0	0	0	0	0	0	0	0
AT1G07702		ncRNA(AT1G07702)	0	0	0	0	0	0	0	0	0	0	0	0	0	0	0	0	0	0	0	0	0	0	0
AT1G07747	LTPL160 - Protease inhibitor/seed storage/LTP family protein precursor, expressed	Bifunctional inhibitor/lipid-transfer protein/seed storage 2S albumin superfamily protein(AT1G07747)	0	0	0	0	0	0	0	0	0	0	0	0	0	0	0	0	0	0	0	0	0	0	0
AT1G07760		tRNA(AT1G07760)	0	0	0	0	0	0	0	0	0	0	0	0	0	0	0	0	0	0	0	0	0	0	0
AT1G07800.1		#N/A	0	0	0	0	0	0	0	0	0	0	0	0	0	0	0	0	0	0	0	0	0	0	0
AT1G07885		hypothetical protein(AT1G07885)	0	0	0	0	0	0	0	0	0	0	0	0	0	0	0	0	0	0	0	0	0	0	0
AT1G08005		serine/threonine-protein phosphatase 6 regulatory subunit(AT1G08005)	0	0	0	0	0	0	0	0	0	0	0	0	0	219.508	0	0	0	0	0	0	0	0	0
AT1G08032		#N/A	0	0	0	0	0	0	0	0	0	0	0	0	0	0	0	0	0	0	0	0	0	0	0
AT1G08065	bifunctional monodehydroascorbate reductase and carbonic anhydrasenectarin-3 precursor, putative, expressed	alpha carbonic anhydrase 5(ACA5)	0	0	0	0	0	0	0	0	0	0	0	0	0	0	0	0	0	0	0	0	0	0	0
AT1G08100	transporter, major facilitator family, putative, expressed	nitrate transporter 2.2(NRT2.2)	0	0	0	0	0	0	0	0	0	0	0	0	0	0	0	0	0	0	0	0	0	0	0
AT1G08105.1		#N/A	0	0	0	0	0	0	0	0	0	0	0	0	0	0	0	0	0	0	0	0	0	0	0
AT1G08115		ncRNA(U1.5)	0	0	0	0	0	0	0	0	0	0	0	0	0	0	0	0	0	0	0	0	0	0	0
AT1G08135	ATCHX, putative, expressed	cation/H+ exchanger 6B(CHX6B)	0	0	0	0	0	0	0	0	0	0	0	0.0526549	0	0	0	0	0	0.0498104	0	0	0	0	0
AT1G08150	ATCHX, putative, expressed	Cation/hydrogen exchanger family protein(ATCHX5)	0	0	0	0	0	0	0	0	0	0	0	0	0	0	0	0	0	0	0	0	0	0	0
AT1G08240		tRNA(AT1G08240)	0	0	0	0	0	0	0	0	0	0	0	0	0	0	0	0	0	0	0	0	0	0	0
AT1G08670	ENTH domain containing protein, expressed	ENTH/VHS family protein(AT1G08670)	0	0	0	0	0	0	0	0	0	0	0	0	0	0	0	0	0	0	0	0	0	0	0
AT1G08695		SCR-like 3(SCRL3)	0	0	0	0	0	0	0	0	0	0	0	0	0	0	0	0	0	0	0	0	0	0	0
AT1G08735.1		#N/A	0	0	0	0	0	0	0	0	0	0	0	0	0	0	0	0	0	0	0	0	0	0	0
AT1G08740,AT1G08740.1		#N/A	0	0	0	0	0	0	0	0	0	0	0	0	0	0	0	0	0	0	0	0	0	0	0
AT1G08790	expressed protein	1-phosphatidylinositol-4,5-bisphosphate phosphodiesterase epsilon-1, putative (DUF1685)(AT1G08790)	0	0	0	0	0	0	0	0	0	0	0	0	0	0	0	0	0	0	0	0	0	0	0
AT1G08870		tRNA(AT1G08870)	0	0	0	0	0	0	0	0	0	0	0	0	0	0	0	0	0	0	0	0	0	0	0
AT1G08950		tRNA(AT1G08950)	0	0	0	0	0	0	0	0	0	0	0	0	0	0	0	0	0	0	0	0	0	0	0
AT1G08985		AP2/B3-like transcriptional factor family protein(AT1G08985)	0	0	0	0	0	0	0.751759	0	0	0	0	0.573233	0	0	0	0	0	0	0	0	0	0	0
AT1G08990	glycosyl transferase, putative, expressed	plant glycogenin-like starch initiation protein 5(PGSIP5)	0	0	0	0	0	0	0	0	0	0	0	0	0	0	0	0	0	0	0	0	0	0	0
AT1G09026		#N/A	0	0	0	0	0	0	0	0	0	0	0	0	0	0	0	0	0	0	0	0	0	0	0
AT1G09030	histone-like transcription factor and archaeal histone, putative, expressed	nuclear factor Y, subunit B4(NF-YB4)	0	0	0	0	0	0	0	0	0	0	0	0	0	0	0	0	0	0	0	0	0	0	0
AT1G09110		tRNA(AT1G09110)	0	0	0	0	0	0	0	0	0	0	0	0	0	0	0	0	0	0	0	0	0	0	0
AT1G09245		Plant self-incompatibility protein S1 family(AT1G09245)	0	0	0	0	0	0	0	0	0	0	0	0	0	0	0	0	0	0	0	0	0	0	0
AT1G09370		Plant invertase/pectin methylesterase inhibitor superfamily protein(AT1G09370)	0	0	0	0	0	0	0	0	0	0	0	0	0	0	0	0	0	0	0	0	0	0	0
AT1G09380	integral membrane protein DUF6 containing protein, expressed	nodulin MtN21 /EamA-like transporter family protein(UMAMIT25)	0	0	0	0	0	0	0	0	0	0	0	0	0	0	0	0	0	0	0	0	0	0	0
AT1G09483	IF, putative, expressed	myosin heavy chain, cardiac protein(AT1G09483)	0	0	0	0	0	0	0	0	0	0	0	0	0	0	0.972701	0	0	0	0	0	0	0	0
AT1G09550	pectinacetylesterase domain containing protein, expressed	Pectinacetylesterase family protein(AT1G09550)	0	0	0	0	0	0	0	0	0	0	0	0	0	0	0	0	0	0	0	0	0	0	0
AT1G09625		transmembrane protein(AT1G09625)	0	0	0	0	0	0	0	0	0	0	0	0	0	0	0	0	0	0	0	0	0	0	0
AT1G09665	expressed protein	Toll-Interleukin-Resistance (TIR) domain family protein(AT1G09665)	0	0	0	0	0	0	0	0	0	0	0	0	0	0	0	0	0	0	0	0	0	0	0
AT1G09935	phosphoglycerate mutase, putative, expressed	Phosphoglycerate mutase family protein(AT1G09935)	0	0	0	0	0	0	0	0	0	0	0	0	0	0	0	0	0	0	0	0	0	0	0
AT1G10190	carboxyl-terminal peptidase, putative, expressed	NEP-interacting protein, putative (DUF239)(AT1G10190)	0	0	0	0	0	0	0	0	0	0	0	0	0	0	0	0	0	0	0	0	0	0	0
AT1G10250	transcriptional repressor, putative, expressed	paired amphipathic helix Sin3-like protein(AT1G10250)	0	0	0	0	0	0	0	0	0	0	0	0	0	0	0	0	0	0	0	0	0	0	0
AT1G10260.1		#N/A	0	0	0	0	0	0	0	0	0	0	0	0	0	0	0	0	0	0	0	0	0	0	0
AT1G10385	expressed protein	Vps51/Vps67 family (components of vesicular transport) protein(AT1G10385)	0	0	0	0	0	0	0	0	0	0	0	0	0	0	0.05999	0	0	0	0	0	0	0	0
AT1G10419		miscRNA(AT1G10419)	0	0	0	0	0	0	0	0	0	0	0	0	0	0	0	0	0	0	0	0	0	0	0
AT1G10440		tRNA(AT1G10440)	0	0	0	0	0	0	0	0	0	0	0	0	0	0	0	0	0	0	0	0	0	0	0
AT1G10480	ZOS1-08 - C2H2 zinc finger protein, expressed	zinc finger protein 5(ZFP5)	0	0	0	0	0	0	0	0	0	0	0	0	0	0	0	0	0	0	0	0	0	0	0
AT1G10538		miscRNA(AT1G10538)	0	0	0	0	0	0	0	0	0	0	0	0	0	0	0	0	0	0	0	0	0	0	0
AT1G10588	GASR3 - Gibberellin-regulated GASA/GAST/Snakin family protein precursor, expressed	Gibberellin-regulated family protein(AT1G10588)	0	0	0	0	0	0	0	0	0	0	0	0.300855	0	0	0	0	0	0	0	0	0	0	0
AT1G10620	expressed protein	Protein kinase superfamily protein(PERK11)	0	0	0	0	0	0	0	0	0	0	0	0	0	0	0	0	0	0	0	0	0	0	0
AT1G10652		#N/A	0	0	0	0	0	0	0	0	0	0	0	0	0	0	0	0	0	0	0	0	0	0	0
AT1G10705		miscRNA(AT1G10705)	0	0	0	0	0	0	0	0	0	0	0	0	0	0	0	0	0	0	0	0	0	0	0
AT1G10717		EMBRYO SURROUNDING FACTOR-like protein(AT1G10717)	0	0	0	0	0	0	0	0	0	0	0	0	0	0	0	0	0	0	0	0	0	0	0
AT1G10745		maternally expressed family protein(AT1G10745)	0	0	0	0	0	0	0	0	0	0	0	0	0	0	0	0	0	0	0	0	0	0	0
AT1G10747		maternally expressed family protein(AT1G10747)	0	0	0	0	0	0	0	0	0	0	0	0	0	0	0	0	0	0	0	0	0	0	0
AT1G10880	DNA binding protein, putative, expressed	core-2/I-branching beta-1,6-n-acetylglucosaminyltransferase family protein(AT1G10880)	0	0	0	0	0	0	0.0847784	0	0	0	0	0	0	0	0	0	0	0	0	0	0	0	0
AT1G10980	lung seven transmembrane domain containing protein, putative, expressed	Lung seven transmembrane receptor family protein(AT1G10980)	0	0	0	0	0	0	0	0	0	0	0.0620215	0	0	0	0	0	0	0	0	0	0	0	0
AT1G11010		tRNA(AT1G11010)	0	0	0	0	0	0	0	0	0	0	0	0	0	0	0	0	0	0	0	0	0	0	0
AT1G11030		tRNA(AT1G11030)	0	0	0	0	0	0	0	0	0	0	0	0	0	0	0	0	0	0	0	0	0	0	0
AT1G11040	dnaJ domain containing protein, expressed	HSP40/DnaJ peptide-binding protein(AT1G11040)	0	0	0	0	0	0	0	0	0	0	0	0	0	0	0	0	0	0	0	0	0	0	0
AT1G11055		miscRNA(AT1G11055)	0	0	0	0	0	0	0	0	0	0	136.501	0	0	0	0	0.394294	0	0	0	0	0	0	0
AT1G11110	expressed protein	LisH and RanBPM domains containing protein(AT1G11110)	0	0	0	0	0	0	0	0	0	0	0	0.0834178	0	0	0	0	0	0	0	0	0	0	0
AT1G11145		hypothetical protein (DUF674)(AT1G11145)	0	0	0	0	0	0	0	0	0	0	0	0	0	0	0	0	0	0	0	0	0	0	0
AT1G11370	pectinesterase, putative, expressed	Pectin lyase-like superfamily protein(AT1G11370)	0	0	0	0	0	0	0.223202	0	0	0	0	0	0	0	0	0	0	0	0	0	0	0	0
AT1G12665		thionin-like protein(AT1G12665)	0	0	0	0	0	0	0	0	0	0	0	0	0	0	0	0	0	0	0.440845	0	0	0	0
AT1G12670		miscRNA(AT1G12670)	0	0	0	0	0	0	4.63347	0	0	0	0	0	0	0	0	0	0	0	1.76205	0	0	0	0
AT1G12980	AP2 domain containing protein, expressed	Integrase-type DNA-binding superfamily protein(ESR1)	0	0	0	0	0	0	0	0	0	0	0	0	0	0	0	0.141967	0	0	0	0	0	0	0
AT1G13010		tRNA(AT1G13010)	0	0	0	0	0	0	0	0	0	0	0	0	0	0	0	0	0	0	0	0	0	0	0
AT1G13240		tRNA(AT1G13240)	0	0	0	0	0	0	0	0	0	0	0	0	0	0	0	0	0	0	0	0	0	0	0
AT1G13290	ZOS6-05 - C2H2 zinc finger protein, expressed	C2H2-like zinc finger protein(DOT5)	0	0	0	0	0	0	0	0	0	0	0	0	0	0	0	0	0	0	0	0	0	0	0
AT1G13400	ZOS1-02 - C2H2 zinc finger protein, expressed	C2H2 and C2HC zinc fingers superfamily protein(NUB)	0	0	0	0	0	0	0	0	0	0	0	0	0	0	0	0	0	0	0	0	0	0	0
AT1G13485		hypothetical protein(AT1G13485)	0	0	0	0	0	0	0	0	0	0	0	0	0	0	0	0	0	0	0	0	0	0	0
AT1G13490	expressed protein	hypothetical protein (DUF1262)(AT1G13490)	0	0	0	0	0	0	0	0	0	0	0	0	0	0	0	0	0	0	0	0	0	0	0
AT1G13500,AT1G13510	expressed protein	#N/A	0	0	0	0	0	0	0	0	0	0	0	0	0	0	0	0	0	0	0	0	0	0	0
AT1G13590	phytosulfokines precursor, putative, expressed	phytosulfokine 1 precursor(PSK1)	0	0	0	0	0	0	0	0	0	0	0	0	0	0	0	0	0	0	0	0	0	0	0
AT1G13620		root meristem growth factor-like protein(RGF2)	0	0	0	0	0	0	0	0	0	0	0	0	0	0	0	0	0	0	0	0	0	0	0
AT1G13680	phospholipase C, putative, expressed	PLC-like phosphodiesterases superfamily protein(AT1G13680)	0	0	0	0	0	0	0	0	0	0	0	0	0	0	0	0	0	0	0	0	0	0	0
AT1G13720		tRNA(AT1G13720)	0	0	0	0	0	0	0	0	0	0	0	0	0	0	0	0	0	0	0	0	0	0	0
AT1G13755		Defensin-like (DEFL) family protein(AT1G13755)	0	0	0	0	0	0	0	0	0	0	0.355049	0.702152	0	0	0	0	0	0	0	0	0	0	0
AT1G13760		hypothetical protein(AT1G13760)	0	0	0	0	0	0	0	0	0	0	0	0	0	0	0	0	0	0	0	0	0	0	0
AT1G13840		tRNA(AT1G13840)	0	0	0	0	0	0	0	0	0	0	0	0	0	0	0	0	0	0	0	0	0	0	0
AT1G13850		tRNA(AT1G13850)	0	0	0	0	0	0	0	0	0	0	0	0	0	0	0	0	0	0	0	0	0	0	0
AT1G14048	expressed protein	GCK domain-containing protein(AT1G14048)	0	0	0	0	0	0	0	0	0	0	0	0	0	0	0	0	0	0	0	0	0	0	0
AT1G14110	xyloglucan fucosyltransferase, putative, expressed	fucosyltransferase 9(FUT9)	0	0	0	0	0	0	0	0	0	0	0	0	0	0	0	0	0	0	0	0	0	0	0
AT1G14160	membrane associated DUF588 domain containing protein, putative, expressed	Uncharacterized protein family (UPF0497)(AT1G14160)	0	0	0	0	0	0	0.231069	0	0	0	0	0	0	0	0	0	0	0	0	0	0	0	0
AT1G14182		miscRNA(SCRL28)	0	0	0	0	0	0	0	0	0	0	0	0	0	0	0	0	0	0	0	0	0	0	0
AT1G14220	ribonuclease T2 family domain containing protein, expressed	Ribonuclease T2 family protein(AT1G14220)	0	0	0	0	0	0	0	0	0	0	0	0	0	0	0	0	0	0	0	0	0	0	0
AT1G14225		#N/A	0	0	0	0	0	0	0	0	0	0	0	0	0	0	0	0	0	0	0	0	0	0	0
AT1G14315	OsFBX392 - F-box domain containing protein, expressed	F-box and associated interaction domains-containing protein(AT1G14315)	0	0	0	0	0	0	0	0	0	0	0	0	0	0	0	0.614454	0	0	0	0	0	0	0
AT1G14420	pectate lyase precursor, putative, expressed	Pectate lyase family protein(AT59)	0	0	0	0	0	0	0	0	0	0	0.134313	0	0	0.0525145	0	0	0	0	0	0	0	0	0
AT1G14549		#N/A	0	0	0	0	0	0	0	0	0	0	0	0	0	0	0	0	0	0	0	0	0	0	0
AT1G14550	peroxidase precursor, putative, expressed	Peroxidase superfamily protein(AT1G14550)	0	0	0	0	0	0	0	0	0	0	0	0	0	0	0	0	0	0	0	0	0	0	0
AT1G14642		hypothetical protein(AT1G14642)	0	0	0	0	0	0	0	0	0	0	0	0	0	0	0	0	0	0	0	0	0	0	0
AT1G14755		S locus-related glycoprotein 1 (SLR1) binding pollen coat protein family(AT1G14755)	0	0	0	0	0	0	0	0	0	0	0	0	0	0	0	0	0	0	0	0	0	0	0
AT1G14800	retrotransposon protein, putative, unclassified, expressed	Nucleic acid-binding, OB-fold-like protein(AT1G14800)	0	0	0	0	0	0	0	0	0	0	0	0	0	0	0	0	0	0	0	0	0	0	0
AT1G14940		Polyketide cyclase/dehydrase and lipid transport superfamily protein(AT1G14940)	0	0	0	0	0	0	0	0	0	0	0	0	0	0	0	0	0	0	0	0	0	0	0
AT1G14950	pathogenesis-related Bet v I family protein, putative, expressed	Polyketide cyclase/dehydrase and lipid transport superfamily protein(AT1G14950)	0	0	0	0	0	0	0	0	0	0	0	0	0	0	0	0	0	0	0	0	0	0	0
AT1G14960	pathogenesis-related Bet v I family protein, putative, expressed	Polyketide cyclase/dehydrase and lipid transport superfamily protein(AT1G14960)	0	0	0	0	0	0	0	0	0	0	0	0	0	0	0	0	0	0	0	0	0	0	0
AT1G15045		#N/A	0	0	0	0	0	0	0	0	0	0	0	0	0	0	0	0	0	0	0	0	0	0	0
AT1G15090		tRNA(AT1G15090)	0	0	0	0	0	0	0	0	0	0	0	0	0	0	0	0	0	0	0	0	0	0	0
AT1G15210	pleiotropic drug resistance protein, putative, expressed	pleiotropic drug resistance 7(ABCG35)	0	0	0	0	0	0	0	0	0	0	0	0	0	0	0	0	0	0	0	0	0	0	0
AT1G15360	AP2 domain containing protein, expressed	Integrase-type DNA-binding superfamily protein(SHN1)	0	0	0	0	0	0	0	0	0	0	0	0	0	0	0	0	0	0	0	0	0	0	0
AT1G15450		tRNA(AT1G15450)	0	0	0	0	0	0	0	0	0	0	0	0	0	0	0	0	0	0	0	0	0	0	0
AT1G15560.1		#N/A	0	0	0	0	0	0	0	0	0	0	0	0	0	0	0	0	0	0	0	0.0538134	0	0	0
AT1G15590	zinc finger family protein, putative, expressed	E3 ubiquitin-protein ligase(AT1G15590)	0	0	0	0	0	0	0	0	0	0	0	0	0	0	0	0	0	0	0	0	0	0	0
AT1G15600	zinc finger family protein, putative, expressed	transmembrane protein(AT1G15600)	0	0	0	0	0	0	0	0	0	0	0	0	0	0	0	0	0	0	0	0	0	0	0
AT1G15610	zinc finger family protein, putative, expressed	transmembrane protein(AT1G15610)	0	0	0	0	0	0	0.296226	0	0	0	0	0	0	0	0	0	0	0	0	0	0	0	0
AT1G15630	zinc finger family protein, putative, expressed	transmembrane protein(AT1G15630)	0	0	0	0	0	0	0	0	0	0	0	0	0	0	0	0	0	0	0	0	0	0	0
AT1G15640	zinc finger family protein, putative, expressed	transmembrane protein(AT1G15640)	0	0	0	0	0	0	0	0	0	0	0	0	0	0	0	0	0	0	0	0	0	0	0
AT1G15650		tRNA(AT1G15650)	0	0	0	0	0	0	0	0	0	0	0	0	0	0	0	0	0	0	0	0	0	0	0
AT1G15680	OsFBX304 - F-box domain containing protein, expressed	F-box family protein(AT1G15680)	0	0	0	0	0	0	0	0	0	0	0	0	0	0	0	0	0	0	0	0	0	0	0
AT1G15757		Molecular chaperone Hsp40/DnaJ family protein(AT1G15757)	0	0	0	0	0	0	0	0	0	0	0	0	0	0	0	0	0	0	0	0	0	0	0
AT1G15850	mitotic checkpoint protein, putative, expressed	Transducin/WD40 repeat-like superfamily protein(AT1G15850)	0	0	0	0	0	0	0	0	0	0	0	0	0	0	0	0	0	0	0	0	0	0	0
AT1G16100		tRNA(AT1G16100)	0	0	0	0	0	0	0	0	0	0	0	0	0	0	0	0	0	0	0	0	0	0	0
AT1G16225	SNARE domain containing protein, putative, expressed	Target SNARE coiled-coil domain protein(AT1G16225)	0	0	0	0	0	0	0	0	0	0	0	0	0	0	0	0.234457	0	0	0	0	0	0	0
AT1G16230	SNARE domain containing protein, putative, expressed	Target SNARE coiled-coil domain protein(AT1G16230)	0	0	0	0	0	0	0	0	0	0	0	0	0	0	0	0	0	0.287217	0	0	0	0	0
AT1G16380	ATCHX15, putative, expressed	Cation/hydrogen exchanger family protein(ATCHX1)	0	0	0	0	0	0	0	0	0	0	0	0	0	0	0	0	0	0	0	0	0	0	0
AT1G16600		miscRNA(AT1G16600)	0	0	0	0	0	0	0	0	0	0	0	0	0	0	0	0	0	0	0	0	0	0	0
AT1G16620.1		#N/A	0	0	0	0	0	0	0	0	0	0	0	0	0	0	0	0	0	0	0	0	0	0	0
AT1G16660.1		#N/A	0	0	0	0	0	0	0	0	0	0	0	0	0	0	0	0	0	0	0	0	0	0	0
AT1G16940	OsFBLD5 - F-box, LRR and FBD domain containing protein, expressed	F-box/RNI-like/FBD-like domains-containing protein(AT1G16940)	0	0	0	0	0	0	0	0	0	0	0	0	0	0	0	0	0	0	0	0	0	0	0
AT1G16980	trehalose-6-phosphate synthase, putative, expressed	trehalose-6-phosphate synthase(TPS2)	0	0	0	0	0	0	0	0	0	0	0	0	0	0	0	0	0	0	0	0	0	0	0
AT1G17000	trehalose-6-phosphate synthase, putative, expressed	trehalose-phosphatase/synthase 3(TPS3)	0	0	0	0	0	0	0	0	0	0	0	0	0	0	0	0	0	0	0	0	0	0	0
AT1G17150	polygalacturonase, putative, expressed	Pectin lyase-like superfamily protein(AT1G17150)	0	0	0	0	0	0	0	0	0	0	0	0	0	0	0	0	0	0	0	0	0	0	0
AT1G17277,AT1G17277.1		#N/A	0	0	0	0	0	0	0	0	0	0	0	0	0	0	0	0	0	0	0	0	0	0	0
AT1G17495.1		#N/A	0	0	0	0	0	0	0	0	0	0	0	0	0	0	0	0	0	0	0	0	0	0	0
AT1G17545	protein phosphatase 2C, putative, expressed	Protein phosphatase 2C family protein(AT1G17545)	0	0	0	0	0	0	0	0	0	0	0	0	0	0	0	0	0	0	0	0	0	0	0
AT1G17570		tRNA(AT1G17570)	0	0	0	0	0	0	0	0	0	0	0	0	0	0	0	0	0	0	0	0	0	0	0
AT1G17660		tRNA(AT1G17660)	0	0	0	0	0	0	0	0	0	0	0	0	0	0	0	0	0	0	0	0	0	0	0
AT1G17670		tRNA(AT1G17670)	0	0	0	0	0	0	0	0	0	0	0	0	0	0	0	0	0	0	0	0	0	0	0
AT1G17770	histone-lysine N-methyltransferase, H3 lysine-9 specific SUVH1, putative, expressed	histone-lysine N-methyltransferase, H3 lysine-9 specific SUVH3-like protein(SUVH7)	0	0	0	0	0	0	0	0	0	0	0	0	0	0	0	0	0	0	0	0	0	0	0
AT1G17800	plastocyanin-like domain containing protein, putative, expressed	early nodulin-like protein 22(ENODL22)	0	0	0	0	0	0	0	0	0	0	0	0	0	0	0	0	0	0	0	0	0	0	0
AT1G17900.1		#N/A	0	0	0	0	0	0	0	0	0	0	0	0	0	0	0	0	0	0	0	0	0	0	0
AT1G17910	wall-associated kinase 1, putative, expressed	Wall-associated kinase family protein(AT1G17910)	0	0	0	0	0	0	0	0	0	0	0	0	0	0	0	0	0	0	0	0	0	0	0
AT1G18075		ncRNA(MIR159b)	0	0	0	0	0	0	0	0	0	0	0	0	0	0	0	0	0	0	0	0	0	0	0
AT1G18120		miscRNA(AT1G18120)	0	0	0	0	0	0	0	0	0	0	0	0	0	0	0	0	0	0.1132	0	0	0	0	0
AT1G18130	threonyl-tRNA synthetase, mitochondrial precursor, putative, expressed	Class II aaRS and biotin synthetases superfamily protein(AT1G18130)	0	0	0	0	0	0	0	0	0	0	0	0	0	0	0	0	0	0	0	0	0	0	0
AT1G18191		miscRNA(AT1G18191)	0	0	0	0	0	0	0	0	0	0	0	0	0	0	0	0	0	0	0	0	0	0	0
AT1G18220		purine permease 9(PUP9)	0	0	0	0	0	0	0	0	0	0	0	0	0	0	0	0	0	0	0	0	0	0	0
AT1G18230		miscRNA(AT1G18230)	0	0	0	0	0	0	0	0	0	0	0	0	0	0	0	0	0	0	0	0	0	0	0
AT1G18240.1		#N/A	0	0	0	0	0	0	0	0	0	0	0	0	0	0	0	0	0	0	0	0	0	0	0
AT1G18280	LTPL85 - Protease inhibitor/seed storage/LTP family protein precursor, expressed	Bifunctional inhibitor/lipid-transfer protein/seed storage 2S albumin superfamily protein(AT1G18280)	0	0	0	0	0	0	0	0	0	0	0	0.947432	0	0	0	0	0	0	0	0	0	0	0
AT1G18310	beta-glucan-binding protein 4, putative, expressed	glycosyl hydrolase family 81 protein(AT1G18310)	0	0	0	0	0	0	0	0	0	0	0	0	0	0	0	0	0	0	0	0	0	0	0
AT1G18520	tetraspanin family protein, putative, expressed	tetraspanin11(TET11)	0	0	0	0	0	0	0	0	0	0	0	0	0	0	0	0	0	0	0	0	0	0	0
AT1G18760	zinc finger, C3HC4 type domain containing protein, expressed	Zinc finger, C3HC4 type (RING finger) family protein(AT1G18760)	0	0	0	0	0	0	0	0	0	0	0	0	0	0	0	0	0	0	0	0	0	0	0
AT1G18770	RING finger protein, putative, expressed	RING/U-box superfamily protein(AT1G18770)	0	0	0	0	0	0	0	0	0	0	0	0	0	0	0	0	0	0	0	0	0	0	0
AT1G18780	zinc finger, C3HC4 type domain containing protein, expressed	RING/U-box superfamily protein(AT1G18780)	0	0	0	0	0	0	0	0	0	0	0	0	0	0	0	0	0	0	0	0	0	0	0
AT1G18790	RWP-RK domain-containing protein, putative, expressed	RWP-RK domain-containing protein(RKD1)	0	0	0	0	0	0	0	0	0	0	0	0	0	0	0	0	0	0	0	0	0	0	0
AT1G18820		tRNA(AT1G18820)	0	0	0	0	0	0	0	0	0	0	0	0	0	0	0	0	0	0	0	0	0	0	0
AT1G18871		hypothetical protein(AT1G18871)	0	0	0	0	0	0	0	0	0	0	0	0	0	0	0	0	0	0	0	0	0	0	0
AT1G18879		ncRNA(MIR837)	0	0	0	0	0	0	0	0	0	0	0	0	0	0	0	0	0	0	0	0	0	0	0
AT1G18930.1		#N/A	0	0	0	0	0	0	0	0	0	0	0	0	0	0	0	0	0	0	0	0	0	0	0
AT1G19086		hypothetical protein(AT1G19086)	0	0	0	0	0	0	0	0	0	0	0	0	0	0	0	0	0	0	0	0	0	0	0
AT1G19090	TKL_IRAK_DUF26-lf.2 - DUF26 kinases have homology to DUF26 containing loci, expressed	receptor-like serine/threonine kinase 2(RKF2)	0	0	0	0	0	0	0	0	0	0	0	0	0	0	0	0	0	0	0	0	0	0	0
AT1G19260	hAT dimerisation domain-containing protein, putative, expressed	TTF-type zinc finger protein with HAT dimerization domain-containing protein(AT1G19260)	0	0	0	0	0	0	0	0	0	0	0	0	0	0	0	0	0	0	0	0	0	0	0
AT1G19373		ncRNA(AT1G19373)	0	0	0	0	0	0	0	0	0	0	0	0	0	0	0	0	0	0	0	0	0	0	0
AT1G19376		ncRNA(AT1G19376)	0	0	0	0	0	0	0	0	0	0	0	0	0	0	0	0	0	0	0	0	0	0	0
AT1G19460	OsFBK14 - F-box domain and kelch repeat containing protein, expressed	Galactose oxidase/kelch repeat superfamily protein(AT1G19460)	0	0	0	0	0	0	0	0	0	0	0	0	0	0	0	0	0	0	0	0	0	0	0
AT1G19464		ncRNA(MIR864)	0	0	0	0	0	0	0	0	0	0	0	0	0	0	0	0	0	0	0	0	0	0	0
AT1G19470	OsFBK7 - F-box domain and kelch repeat containing protein, expressed	Galactose oxidase/kelch repeat superfamily protein(AT1G19470)	0	0	0	0	0	0	0	0	0	0	0	0	0	0	0.115329	0	0	0	0	0	0	0	0
AT1G19810		miscRNA(AT1G19810)	0	0	0	0	0	0	0.195987	0	0	0	0	0	0	0	0	0	0	0	0	0	0	0	0
AT1G19890	histone H3, putative, expressed	male-gamete-specific histone H3(MGH3)	0	0	0	0	0	0	0	0	0	0	0	0	0	0	0	0	0	0	0	0	0	0	0
AT1G19900	glyoxal oxidase-related, putative, expressed	glyoxal oxidase-related protein(AT1G19900)	0	0	0	0	0	0	0	0	0	0	0	0	0	0	0	0	0	0	0	0	0	0	0
AT1G19930	OsFBK19 - F-box domain and kelch repeat containing protein, expressed	Galactose oxidase/kelch repeat superfamily protein(AT1G19930)	0	0	0	0	0	0	0	0	0	0	0	0	0	0	0	0	0	0	0	0	0	0	0
AT1G20000	transcription initiation factor TFIID subunit 11, putative, expressed	TBP-associated factor 11B(TAF11b)	0	0	0	0	0	0	0	0	0	0	0	0.470825	0	0	0	0	0	0	0	0	0	0	0
AT1G21360	GLTP domain containing protein, putative, expressed	glycolipid transfer protein 2(GLTP2)	0	0	0	0	0	0	0	0	0	0	0	0	0	0	0.132368	0	0	0	0	0	0	0	0
AT1G21945.1		#N/A	0	0	0	0	0	0	0.0291131	0	0	0	0	0	0	0	0	0	0	0	0	0	0	0	0
AT1G21990	OsFBLD5 - F-box, LRR and FBD domain containing protein, expressed	F-box/RNI-like/FBD-like domains-containing protein(AT1G21990)	0	0	0	0	0	0	0	0	0	0	0	0	0	0	0	0	0	0.0945957	0	0	0	0	0
AT1G22290	14-3-3 protein, putative, expressed	14-3-3 family protein(AT1G22290)	0	0	0	0	0	0	0	0	0	0	0	0.262709	0	0	0	0	0	0	0	0	0	0	0
AT1G23570	OBP32pep, putative, expressed	hypothetical protein (DUF220)(AT1G23570)	0	0	0	0	0	0	0	0	0	0	0	0	0	0.0942086	0	0	0	0	0	0	0	0	0
AT1G23580	OBP32pep, putative, expressed	transmembrane protein, putative (Domain of unknown function DUF220)(AT1G23580)	0	0	0	0	0	0	0	0	0	0	0	0	0	0	0.124377	0	0	0	0	0	0	0	0
AT1G24000	pathogenesis-related Bet v I family protein, putative, expressed	Polyketide cyclase/dehydrase and lipid transport superfamily protein(AT1G24000)	0	0	0	0	0	0	0	0	0	0	0	0	0	0.50568	0	0	0	0.623975	0	0	0	0	0
AT1G24010		Polyketide cyclase/dehydrase and lipid transport superfamily protein(AT1G24010)	0	0	0	0	0	0	0	0	0	0	0	0	0	0	0	0	0	0	0	0	0	0	0
AT1G24060		hypothetical protein(AT1G24060)	0	0	0	0	0	0	0	0	0	0	0	0	0	0	0	0	0	0	0	0	0	0	0
AT1G24062		Cysteine-rich protein(AT1G24062)	0	0	0	0	0	0	0	0	0	0	0	0	0	0	0	0	0	0	0	0	0	0	0
AT1G24080		tRNA(AT1G24080)	0	0	0	0	0	0	0	0	0	0	0	0	0	0	0	0	0	0	0	0	0	0	0
AT1G24110	peroxidase precursor, putative, expressed	Peroxidase superfamily protein(AT1G24110)	0	0	0	0	0	0	0	0	0	0	0	0	0	0	0	0	0	0	0	0	0	0	0
AT1G24159		Interleukin-1 receptor-associated kinase 4 protein(AT1G24159)	0	0	0	0	0	0	0	0	0	0	0.769195	0	0	0	0	0	0	0	0	0	0	0	0
AT1G24793	UDP-3-O- N-acetylglucosamine deacetylase, putative, expressed	UDP-3-O-acyl N-acetylglycosamine deacetylase family protein(LpxC1)	0	0	0	0	0	0	0	0	0	0	0	0	0	0.0922871	0	0	0	0	0	0	0	0	0
AT1G24800	OsFBA3 - F-box and FBA domain containing protein, expressed	F-box family protein(AT1G24800)	0	0	0	0	0	0	0	0	0	0	0	0	0	0	0	0	0	0	0	0	0	0	0
AT1G24822		hypothetical protein(AT1G24822)	0	0	0	0	0	0	0	0	0	0	0	0	0	0	0	0	0	0	0	0	0	0	0
AT1G24851		hypothetical protein(AT1G24851)	0	0	0	0	0	0	0	0	0	0	0	0	0	0	0	0	0	0	0	0	0	0	0
AT1G24879		miscRNA(AT1G24879)	0	0	0	0	0	0	0	0	0	0	0	0	0	0	0	0	0	0	0	0	0	0	0
AT1G24880		UDP-3-O-acyl N-acetylglycosamine deacetylase family protein(LpxC2)	0	0	0	0	0	0	0.667091	0	0	0	0	0	0	0.245934	0	0	0	0	0	0	0	0	0
AT1G24881	OsFBA3 - F-box and FBA domain containing protein, expressed	F-box family protein(AT1G24881)	0	0	0	0	0	0	0	0	0	0	0	0	0	0	0	0	0	0	0	0	0	0	0
AT1G24909	class I glutamine amidotransferase, putative, expressed	Glutamine amidotransferase type 1 family protein(AT1G24909)	0	0	0	0	0	0	0	0	0	0	0	0	0	0	0	0	0	0	0	0	0	0	0
AT1G24938,AT1G24938.1		#N/A	0	0	0	0	0	0	0	0	0	0	0.0423675	0	0	0	0	0	0	0	0	0	0	0	0
AT1G24967.1		#N/A	0	0	0	0	0	0	0	0	0	0	0	0	0	0	0	0	0	0	0	0.0188226	0	0	0
AT1G25340	MYB family transcription factor, putative, expressed	myb domain protein 116(MYB116)	0	0	0	0	0	0	0	0	0	0	0	0.109113	0	0	0	0	0	0	0	0	0	0	0
AT1G26700	MLO domain containing protein, putative, expressed	Seven transmembrane MLO family protein(MLO14)	0	0	0	0	0	0	0	0	0	0	0	0	0	0	0	0	0	0	0	0.0600368	0	0	0
AT1G26710		transmembrane protein(AT1G26710)	0	0	0	0	0	0	0	0	0	0	0	0	0	0	0	0	0	0	0	0	0	0	0
AT1G26720		transmembrane protein(AT1G26720)	0	0	0	0	0	0	0	0	0	0	0	0	0	0	0	0	0	0	0	0	0	0	0
AT1G26771		#N/A	0	0	0	0	0	0	0	0	0	0	0	0	0	0	0	0	0	0	0	0	0	0	0
AT1G26773		hypothetical protein(AT1G26773)	0	0	0	0	0	0	0	0	0	0	0	0	0	0	0	0	0	0	0	0	0	0	0
AT1G26780	MYB family transcription factor, putative, expressed	myb domain protein 117(MYB117)	0	0	0	0	0	0	0	0	0	0	0	0	0	0	0	0	0	0	0	0	0	0	0
AT1G26795		Plant self-incompatibility protein S1 family(AT1G26795)	0	0	0	0	0	0	0	0	0	0	0	0	0	0	0	0	0	0	0	0	0	0	0
AT1G26796		Plant self-incompatibility protein S1 family(AT1G26796)	0	0	0	0	0	0	0	0	0	0	0	0	0	0	0	0	0	0	0	0	0	0	0
AT1G26797		Plant self-incompatibility protein S1 family(AT1G26797)	0	0	0	0	0	0	0	0	0	0	0	0	0	0	0	0	0	0	0	0	0	0	0
AT1G26798		Plant self-incompatibility protein S1 family(AT1G26798)	0	0	0	0	0	0	0	0	0	0	0	0	0	0	0	0	0	0	0	0	0	0	0
AT1G26799		Plant self-incompatibility protein S1 family(AT1G26799)	0	0	0	0	0	0	0	0	0	0	0	0	0	0	0	0	0	0	0	0	0	0	0
AT1G26815		FBD domain family(AT1G26815)	0	0	0	0	0	0	0	0	0	0	0	0	0	1.02895	0	0	0	0	0	0	0	0	0
AT1G26860,AT1G26860.1		#N/A	0	0	0	0	0	0	0	0	0	0	0	0	0	0	0	0	0	0	0	0	0	0	0
AT1G26870	no apical meristem protein, putative, expressed	NAC (No Apical Meristem) domain transcriptional regulator superfamily protein(FEZ)	0	0	0	0	0	0	0	0	0	0	0	0	0	0	0	0	0	0	0	0	0	0	0
AT1G26916		#N/A	0	0	0	0	0	0	0	0	0	0	0	0	0	0	0	0	0	0	0	0	0	0	0
AT1G26921		hypothetical protein(AT1G26921)	0	0	0	0	0	0	0	0	0	0	0	0	0	0	0	0	0	0	0	0	0	0	0
AT1G26950.1		#N/A	0	0	0	0	0	0	0	0	0	0	0	0	0	0	0	0	0	0	0	0	0	0	0
AT1G26973		ncRNA(MIR395a)	0	0	0	0	0	0	0	0	0	0	0	0	0	0	0	0	0	0	0	0	0	0	0
AT1G26975		miscRNA(MIR395b)	0	0	0	0	0	0	0	0	0	0	0	0	0	0	0	0	0	0	0	0	0	0	0
AT1G26976		hypothetical protein(AT1G26976)	0	0	0	0	0	0	0	0	0	0	0	0	0	0	0	0	0	0	0	0	0	0	0
AT1G26985		ncRNA(MIR395c)	0	0	0	0	0	0	0	0	0	0	0	0	0	0	0	0	0	0	0	0	0	0	0
AT1G26990.1		#N/A	0	0	0	0	0	0	0	0	0	0	0	0	0	0	0	0	0	0	0	0	0	0	0
AT1G27008	RING-H2 finger protein ATL2A, putative, expressed	transmembrane protein(AT1G27008)	0	0	0	0	0	0	0	0	0	0	0	0	0	0	3.70656	0	0	0	0	0	0	0	0
AT1G27860		hypothetical protein (DUF626)(AT1G27860)	0	0	0	0	0	0	0	0	0	0	0	0	0	0.266338	0	0	0	0	0	0	0	0	0
AT1G27870	expressed protein	Polynucleotidyl transferase, ribonuclease H-like superfamily protein(AT1G27870)	0	0	0	0	0	0	0	0	0	0	0	0	0	0	0	0	0	0	0	0	0	0	0
AT1G28000	pentatricopeptide, putative, expressed	Pentatricopeptide repeat (PPR) superfamily protein(AT1G28000)	0	0	0	0	0	0	0	0	0	0	0	0	0	0	0	0	0	0	0	0	0	0	0
AT1G28002		miscRNA(AT1G28002)	0	0	0	0	0	0	0	0	0	0	0	0	0	0	0	0	0	0	0	0	0	0	0
AT1G28007		#N/A	0	0	0	0	0	0	0	0	0	0	0	0	0	0	0	0	0	0	0	0	0	0	0
AT1G28020	PPR repeat domain containing protein, putative, expressed	Tetratricopeptide repeat (TPR)-like superfamily protein(AT1G28020)	0	0	0	0	0	0	0	0	0	0	0	0	0	0	0	0	0	0	0	0	0	0	0
AT1G28030	oxidoreductase, 2OG-FeII oxygenase domain containing protein, putative, expressed	2-oxoglutarate (2OG) and Fe(II)-dependent oxygenase superfamily protein(AT1G28030)	0	0	0	0	0	0	0	0	0	0	0	0.138373	0	0	0	0	0	0	0	0	0	0	0
AT1G28640	GDSL-like lipase/acylhydrolase, putative, expressed	GDSL-like Lipase/Acylhydrolase superfamily protein(AT1G28640)	0	0	0	0	0	0	0	0	0	0	0	0	0	0	0	0	0	0	0.119382	0	0	0	0
AT1G29360.1		#N/A	0	0	0	0	0	0	0.182206	0	0	0	0.066688	0.267232	0	0	0	0	0	0.194003	0.0665237	0	0	0	0
AT1G29475.1		#N/A	0	0	0	0	0	0	0	0	0	0	0	0	0	0	0	0	0	0	0	0	0	0	0
AT1G29480		hypothetical protein(AT1G29480)	0	0	0	0	0	0	0	0	0	0	0	0	0	0	0	0	0	0	0	0	0	0	0
AT1G29570	zinc finger C-x8-C-x5-C-x3-H type family protein, expressed	Zinc finger C-x8-C-x5-C-x3-H type family protein(AT1G29570)	0	0	0	0	0	0	0	0	0	0	0	0	0	0	0	0	0	0	0	0	0	0	0
AT1G29580		mediator of RNA polymerase II transcription subunit(AT1G29580)	0	0	0	0	0	0	0	0	0	0	0	0	0	0	0	0	0	0	0	0	0	0	0
AT1G29620		Cytochrome C oxidase polypeptide VIB family protein(AT1G29620)	0	0	0	0	0	0	0	0	0	0	0	0	0	0	0	0	0	0	0	0	0	0	0
AT1G29830	expressed protein	Magnesium transporter CorA-like family protein(AT1G29830)	0	0	0	0	0	0	0	0	0	0	0	0	0	0	0	0	0	0	0	0	0	0	0
AT1G29962	OsMADS80 - MADS-box family gene with M-alpha type-box, expressed	AGAMOUS-like 64(AGL64)	0	0	0	0	0	0	0	0	0	0	0	0	0	0	0	0	0	0	0	0	0	0	0
AT1G30016		#N/A	0	0	0	0	0	0	0	0	0	0	0	0	0	0	0	0	0	0	0	0	0	0	0
AT1G30030.1		#N/A	0	0	0	0	0	0	0	0	0	0	0	0	0	0	0	0	0	0	0	0	0	0	0
AT1G30150.1		#N/A	0	0	0	0	0	0	0	0	0	0	0	0	0	0	0	0	0	0	0	0	0	0	0
AT1G30180.1		#N/A	0	0	0	0	0	0	0	0	0	0	0	0	0	0	0	0	0	0	0	0	0	0	0
AT1G30310.1		#N/A	0	0	0	0	0	0	0	0	0	0	0	0	0	0	0	0	0	0	0	0	0	0	0
AT1G30340.1		#N/A	0	0	0	0	0	0	0	0	0	0	0	0	0	0	0	0	0	0	0	0	0	0	0
AT1G30350	pectate lyase precursor, putative, expressed	Pectin lyase-like superfamily protein(AT1G30350)	0	0	0	0	0	0	0	0	0	0	0	0	0	0	0	0	0	0	0	0	0	0	0
AT1G30430		tRNA(AT1G30430)	0	0	0	0	0	0	0	0	0	0	0	0	0	0	0	0	0	0	0	0	0	0	0
AT1G30670	helix-loop-helix DNA-binding domain containing protein, expressed	basic helix-loop-helix (bHLH) DNA-binding superfamily protein(AT1G30670)	0	0	0	0	0	0	0	0	0	0	0	0	0	0	0	0	0	0	0	0	0	0	0
AT1G30780		F-box associated ubiquitination effector family protein(AT1G30780)	0	0	0	0	0	0	0	0	0	0	0	0	0	0	0	0	0	0	0	0	0	0	0
AT1G30784		miscRNA(AT1G30784)	0	0	0	0	0	0	0	0	0	0	0	0	0	0	0	0	0	0	0	0	0	0	0
AT1G30790	OsFBO21 - F-box and other domain containing protein, expressed	F-box and associated interaction domains-containing protein(AT1G30790)	0	0	0	0	0	0	0	0	0	0	0	0	0	0	0	0	0	0	0	0	0	0	0
AT1G30795		Glycine-rich protein family(AT1G30795)	0	0	0	0	0	0	0	0	0	0	0	0	0	0	0	0	0	0	0	0	0	0	0
AT1G30800		Fasciclin-like arabinogalactan family protein(AT1G30800)	0	0	0	0	0	0	0	0	0	0	0	0	0	0	0	0	0	0	0	0	0	0	0
AT1G30830		tRNA(AT1G30830)	0	0	0	0	0	0	0	0	0	0	0	0	0	0	0	0	0	0	0	0	0	0	0
AT1G30850	expressed protein	root hair specific 4(RSH4)	0	0	0	0	0	0	0	0	0	0	0.131872	0	0	0	0	0	0	0	0	0.105219	0	0	0
AT1G30921		miscRNA(AT1G30921)	0	0	0	0	0	0	0	0	0	0	0	0	0	0	0	0	0	0	0	0	0	0	0
AT1G30925		F-box/associated interaction domain protein(AT1G30925)	0	0	0	0	0	0	0	0	0	0	0	0	0	0	0	0	0	0	0	0	0	0	0
AT1G30930	OsFBX6 - F-box domain containing protein, expressed	F-box family protein(AT1G30930)	0	0	0	0	0	0	0	0	0	0	0	0	0	0	0	0	0	0	0	0	0	0	0
AT1G30945		miscRNA(AT1G30945)	0	0	0	0	0	0	0	0	0	0	0	0	0	0	0	0	0	0	0	0	0	0	0
AT1G30950	OsFBX202 - F-box domain containing protein, expressed	F-box family protein(UFO)	0	0	0	0	0	0	0	0	0	0	0	0	0	0	0	0	0	0	0	0	0	0	0
AT1G30972		Plant thionin family protein(AT1G30972)	0	0	0	0	0	0	0	0	0	0	0	0	0	0	0	0	0	0	0	0	0	0	0
AT1G30974		Plant thionin family protein(AT1G30974)	0	0	0	0	0	0	0	0	0	0	0	0	0	0	0	0	0	0	0	0	0	0	0
AT1G30975.1		#N/A	0	0	0	0	0	0	0	0	0	0	0	0	0	0	0	0	0	0	0	0	0	0	0
AT1G30980.1		#N/A	0	0	0	0	0	0	0	0	0	0	0	0	0	0	0	0	0	0	0	0	0	0	0
AT1G30990	pathogenesis-related Bet v I family protein, putative, expressed	Polyketide cyclase/dehydrase and lipid transport superfamily protein(AT1G30990)	0	0	0	0	0	0	0	0	0	0	0	0	0	0	0	0	0	0	0	0	0	0	0
AT1G31000	OsFBX230 - F-box domain containing protein, expressed	F-box/associated interaction domain protein(AT1G31000)	0	0	0	0	0	0	0	0	0	0	0	0.110584	0	0	0	0	0	0	0	0	0	0	0
AT1G31983		miscRNA(AT1G31983)	0	0	0	0	0	0	0.114548	0	0	0	0	0	0	0.0661948	0	0.0859112	0	0	0	0.0661137	0	0	0
AT1G31993.1		#N/A	0	0	0	0	0	0	0	0	0	0	0	0	0	0	0	0	0	0	0	0	0	0	0
AT1G32000		hypothetical protein(AT1G32000)	0	0	0	0	0	0	0	0	0	0	0	0	0	0	0	0	0	0	0	0	0	0	0
AT1G32010		myosin heavy chain-like protein(AT1G32010)	0	0	0	0	0	0	0	0	0	0	0	0	0	0	0	0	0	0	0	0	0	0	0
AT1G32020	OsFBX140 - F-box domain containing protein, expressed	F-box family protein(AT1G32020)	0	0	0	0	0	0	0	0	0	0	0	0	0	0	0	0	0	0	0	0	0	0	0
AT1G32030		plant-specific B3-DNA-binding domain protein (DUF313)(AT1G32030)	0	0	0	0	0	0	0	0	0	0	0	0	0	0	0	0	0	0	0	0	0	0	0
AT1G32040,AT1G32040.1		#N/A	0	0	0	0	0	0	0	0	0	0	0	0	0	0	0	0	0	0	0	0	0	0	0
AT1G32045.1		#N/A	0	0	0	0	0	0	0	0	0	0	0	0	0	0	0	0	0	0	0	0	0	0	0
AT1G32049		miscRNA(AT1G32049)	0	0	0	0	0	0	0	0	0	0	0	0	0	0	0	0	0	0	0	0	0	0	0
AT1G32110		miscRNA(AT1G32110)	0	0	0	0	0	0	0	0	0	0	0	0	0	0	0	0	0	0	0	0	0	0	0
AT1G32140		F-box family protein(AT1G32140)	0	0	0	0	0	0	0	0	0	0	0	0	0	0	0	0	0	0	0	0	0	0	0
AT1G32180	CSLD2 - cellulose synthase-like family D, expressed	cellulose synthase-like D6(CSLD6)	0	0	0	0	0	0	0	0	0	0	0	0	0	0	0	0	0	0	0	0	0	0	0
AT1G32225		hypothetical protein(AT1G32225)	0	0	0	0	0	0	0	0	0	0	0	0	0	0	0	0	0	0	0.425226	0	0	0	0
AT1G32280	LTPL30 - Protease inhibitor/seed storage/LTP family protein precursor, putative, expressed	Bifunctional inhibitor/lipid-transfer protein/seed storage 2S albumin superfamily protein(AT1G32280)	0	0	0	0	0	0	0	0	0	0	0	0	0	0	0	0	0	0	0	0	0	0	0
AT1G32290		#N/A	0	0	0	0	0	0	0	0	0	0	0	0	0	0	0	0	0	0	0	0	0	0	0
AT1G32300	FAD-binding and arabino-lactone oxidase domains containing protein, putative, expressed	D-arabinono-1,4-lactone oxidase family protein(GulLO1)	0	0	0	0	0	0	0	0	0	0	0	0	0	0	0	0	0	0	0	0	0	0	0
AT1G32337		hypothetical protein(AT1G32337)	0	0	0	0	0	0	0	0	0	0	0	0	0	0	0	0	0	0	0	0	0	0	0
AT1G32361	zinc finger, C3HC4 type domain containing protein, expressed	RING/U-box superfamily protein(ATL1F)	0	0	0	0	0	0	0	0	0	0	0	0	0	0	0	0	0	0	0	0	0	0	0
AT1G32385		ncRNA(AT1G32385)	0	0	0	0	0	0	0	0	0	0	0	0	0	0	0	0	0	0	0	0	0	0	0
AT1G32420	OsFBA1 - F-box and FBA domain containing protein, expressed	F-box and associated interaction domains-containing protein(AT1G32420)	0	0	0	0	0	0	0	0	0	0	0	0	0	0	0	0	0	0	0	0	0	0	0
AT1G32430	OsFBX220 - F-box domain containing protein, expressed	F-box and associated interaction domains-containing protein(AT1G32430)	0	0	0	0	0	0	0	0	0	0	0	0	0	0	0	0	0	0	0	0	0	0	0
AT1G32505.1		#N/A	0	0	0	0	0	0	0	0	0	0	0	0	0	0	0	0	0	0	0	0	0	0	0
AT1G32582		microRNA ath-MIR400 precursor(MIR400)	0	0	0	0	0	0	0	0	0	0	0	0	0	0	0	0	0	0	0	0	0	0	0
AT1G32585		VQ motif-containing protein-like protein(AT1G32585)	0	0	0	0	0	0	0	0	0	0	0	0	0	0	0	0	0	0	0	0	0	0	0
AT1G32590.1		#N/A	0	0	0	0	0	0	0	0	0	0	0	0	0	0	0	0	0	0	0	0	0	0	0
AT1G32620		tRNA(AT1G32620)	0	0	0	0	0	0	0	0	0	0	0	0	0	0	0	0	0	0	0	0	0	0	0
AT1G32650		hypothetical protein(AT1G32650)	0	0	0	0	0	0	0	0	0	0	0	0	0	0	0	0	0	0	0	0	0	0	0
AT1G32660	OsFBO21 - F-box and other domain containing protein, expressed	F-box and associated interaction domains-containing protein(AT1G32660)	0	0	0	0	0	0	0	0	0	0	0	0	0	0	0	0	0	0	0	0	0	0	0
AT1G32670		#N/A	0	0	0	0	0	0	0	0	0	0	0	0	0	0	0	0	0	0	0	0	0	0	0
AT1G32680.1		#N/A	0	0	0	0	0	0	0	0	0	0	0	0	0	0	0	0	0	0	0	0	0	0	0
AT1G32710	cytochrome c oxidase subunit, putative, expressed	Cytochrome c oxidase, subunit Vib family protein(AT1G32710)	0	0	0	0	0	0	0	0	0	0	0	0	0	0	0	0	0	0	0	0	0	0	0
AT1G32713		ncRNA(MIR829)	0	0	0	0	0	0	0	0	0	0	0	0	0	0	0	0	0	0	0	0	0	0	0
AT1G32720		Cytochrome C oxidase polypeptide VIB family protein(AT1G32720)	0	0	0	0	0	0	0	0	0	0	0	0	0	0	0	0	0	0	0	0	0	0	0
AT1G32763		Cysteine-rich protein(AT1G32763)	0	0	0	0	0	0	0	0	0	0	0	0	0	0	0	0	0	0	0	0	0	0	0
AT1G32820.1		#N/A	0	0	0	0	0	0	0	0	0	0	0	0	0	0	0	0	0	0	0	0	0	0	0
AT1G32830,AT1G32830.1		#N/A	0	0	0	0	0	0	0	0	0	0	0	0	0	0	0	0	0	0.0851472	0	0	0	0	0
AT1G33750	terpene synthase, putative, expressed	Terpenoid cyclases/Protein prenyltransferases superfamily protein(AT1G33750)	0	0	0	0	0	0	0	0	0	0	0	0	0	0	0	0.0598148	0	0	0	0	0	0	0
AT1G33785		miscRNA(AT1G33785)	0	0	0	0	0	0	0	0	0	0	0	0	0	0	0	0	0	0	0	0	0	0	0
AT1G33813.1		#N/A	0	0	0	0	0	0	0	0	0	0	0	0	0	0	0	0	0	0	0	0	0	0	0
AT1G33817.1		#N/A	0	0	0	0	0	0	0.17735	0	0	0	0	0	0	0	0	0	0	0	0	0	0	0	0
AT1G33820		hypothetical protein(AT1G33820)	0	0	0	0	0	0	0	0	0	0	0	0	0	0	0	0	0	0	0	0	0	0	0
AT1G33830	AIG1, putative, expressed	P-loop containing nucleoside triphosphate hydrolases superfamily protein(AT1G33830)	0	0	0	0	0	0	0	0	0	0	0	0	0	0	0	0	0	0	0	0	0	0	0
AT1G33835.1		#N/A	0	0	0	0	0	0	0	0	0	0	0	0	0	0	0	0	0	0	0	0	0	0	0
AT1G33840	DUF567 domain containing protein, putative, expressed	LURP-one-like protein (DUF567)(AT1G33840)	0	0	0	0	0	0	0	0	0	0	0	0	0	0	0	0	0	0	0	0	0	0	0
AT1G33850	40S ribosomal protein S15, putative, expressed	Ribosomal protein S19 family protein(AT1G33850)	0	0	0	0	0	0	0	0	0	0	0	0	0	0	0	0	0	0	0	0	0	0	0
AT1G33855.1		#N/A	0	0	0	0	0	0	0	0	0	0	0	0	0	0	0	0	0	0	0	0	0	0	0
AT1G33860		hypothetical protein(AT1G33860)	0	0	0	0	0	0	0	0	0	0	0	0	0	0	0	0	0	0	0	0	0	0	0
AT1G33870	AIG1, putative, expressed	P-loop containing nucleoside triphosphate hydrolases superfamily protein(AT1G33870)	0	0	0	0	0	0	0	0	0	0	0	0	0	0	0	0	0	0	0	0	0	0	0
AT1G33880	AIG1, putative, expressed	Avirulence induced gene (AIG1) family protein(AT1G33880)	0	0	0	0	0	0	0	0	0	0	0	0	0	0	0	0	0	0	0	0	0	0	0
AT1G33890	AIG1, putative, expressed	Avirulence induced gene (AIG1) family protein(AT1G33890)	0	0	0	0	0	0	0	0	0	0	0	0	0	0	0	0	0	0	0	0	0	0	0
AT1G33900	AIG1, putative, expressed	P-loop containing nucleoside triphosphate hydrolases superfamily protein(AT1G33900)	0	0	0	0	0	0	0	0	0	0	0	0	0	0	0	0	0	0	0	0	0	0	0
AT1G33910	AIG1, putative, expressed	P-loop containing nucleoside triphosphate hydrolases superfamily protein(AT1G33910)	0	0	0	0	0	0	0	0	0	0	0	0	0	0	0	0	0	0	0	0	0	0	0
AT1G33920	PHLOEM 2-LIKE A5, putative, expressed	phloem protein 2-A4(PP2-A4)	0	0	0	0	0	0	0	0	0	0	0	0	0	0	0	0	0	0	0	0	0	0	0
AT1G33925		#N/A	0	0	0	0	0	0	0	0	0	0	0	0	0	0	0	0	0	0	0	0	0	0	0
AT1G33940	EMB3013, putative, expressed	Serine/Threonine-kinase ULK4-like protein(AT1G33940)	0	0	0	0	0	0	0	0	0	0	0	0	0	0	0	0	0	0	0	0	0	0	0
AT1G33950	AIG1, putative, expressed	Avirulence induced gene (AIG1) family protein(AT1G33950)	0	0	0	0	0	0	0	0	0	0	0	0	0	0	0.28152	0	0	0	0	0	0	0	0
AT1G34440		transmembrane protein(AT1G34440)	0	0	0	0	0	0	0	0	0	0	0	0	0	0	0	0	0	0	0	0.404286	0	0	0
AT1G34490	O-acyltransferase, putative, expressed	MBOAT (membrane bound O-acyl transferase) family protein(AT1G34490)	0	0	0	0	0	0	0	0	0	0	0	0	0	0	0	0	0	0	0	0	0	0	0
AT1G34500	O-acyltransferase, putative, expressed	MBOAT (membrane bound O-acyl transferase) family protein(AT1G34500)	0	0	0	0	0	0	0	0	0	0	0	0	0	0	0	0	0	0	0	0	0	0	0
AT1G34510	peroxidase precursor, putative, expressed	Peroxidase superfamily protein(AT1G34510)	0	0	0	0	0	0	0	0	0	0	0	0	0	0	0	0	0	0	0	0	0	0	0
AT1G34520	O-acyltransferase, putative, expressed	MBOAT (membrane bound O-acyl transferase) family protein(AT1G34520)	0	0	0	0	0	0	0	0	0	0	0	0	0	0	0	0	0	0	0	0	0	0	0
AT1G34530.1		#N/A	0	0	0	0	0	0	0	0	0	0	0	0	0	0	0	0	0	0	0	0	0	0	0
AT1G34540	cytochrome P450 protein, putative, expressed	cytochrome P450, family 94, subfamily D, polypeptide 1(CYP94D1)	0	0	0	0	0	0	0	0	0	0	0	0	0	0	0	0	0	0	0	0	0	0	0
AT1G34545.1		#N/A	0	0	0	0	0	0	0	0	0	0	0	0	0	0	0	0	0	0	0	0	0	0	0
AT1G34560		hypothetical protein (DUF1184)(AT1G34560)	0	0	0	0	0	0	0	0	0	0	0	0	0	0	0	0	0	0	0	0	0	0	0
AT1G34575	reticuline oxidase-like protein precursor, putative, expressed	FAD-binding Berberine family protein(AT1G34575)	0	0	0	0	0	0	0	0	0	0	0	0	0	0	0	0	0	0	0	0	0	0	0
AT1G34590,AT1G34590.1		#N/A	0	0	0	0	0	0	0	0	0	0	0	0	0	0	0	0	0	0	0	0	0	0	0
AT1G34600.1		#N/A	0	0	0	0	0	0	0	0	0	0	0	0	0	0	0	0	0	0	0	0	0	0	0
AT1G34610,AT1G34610.1		#N/A	0	0	0	0	0	0	0	0	0	0	0	0	0	0	0	0	0	0	0	0	0	0	0
AT1G34620.1		#N/A	0	0	0	0	0	0	0	0	0	0	0	0	0	0	0	0	0	0	0	0	0	0	0
AT1G34650	homeobox and START domains containing protein, putative, expressed	homeodomain GLABROUS 10(HDG10)	0	0	0	0	0	0	0	0	0	0	0	0	0	0.0455059	0	0	0	0.163866	0	0.0462969	0	0	0
AT1G35380,AT1G35380.1		#N/A	0	0	0	0	0	0	0	0	0	0	0	0	0	0	0	0	0	0	0.0646573	0	0	0	0
AT1G35880		hypothetical protein(AT1G35880)	0	0	0	0	0	0	0	0	0	0	0	0	0	0	0	0	0	0.417933	0	0	0	0	0
AT1G36460.1		#N/A	0	0	0	0	0	0	0	0	0	0	0.0472871	0	0	0	0	0	0	0	0	0	0	0	0
AT1G36480.1		#N/A	0	0	0	0	0	0	0	0	0	0	0	0	0	0	0	0	0	0	0	0	0	0	0
AT1G36485.1		#N/A	0	0	0	0	0	0	0	0	0	0	0	0	0	0	0	0	0	0	0	0	0	0	0
AT1G36490.1		#N/A	0	0	0	0	0	0	0	0	0	0	0	0	0	0	0	0	0	0	0	0	0	0	0
AT1G36495.1		#N/A	0	0	0	0	0	0	0	0	0	0	0	0	0	0	0	0	0	0	0	0	0	0	0
AT1G36500.1		#N/A	0	0	0	0	0	0	0	0	0	0	0	0	0	0	0	0	0	0	0	0	0	0	0
AT1G36510	expressed protein	Nucleic acid-binding proteins superfamily(AT1G36510)	0	0	0	0	0	0	0	0	0	0	0	0	0	0	0	0	0	0	0	0	0	0	0
AT1G36520.1		#N/A	0	0	0	0	0	0	0	0	0	0	0	0	0	0	0	0.0199859	0	0	0	0	0	0	0
AT1G36670,AT1G36670.1		#N/A	0	0	0	0	0	0	0	0	0	0	0	0	0	0	0	0	0	0.10014	0	0	0	0	0
AT1G36922		hypothetical protein(AT1G36922)	0	0	0	0	0	0	0	0	0	0	0	0	0	0	0	0	0	0	0	0.379888	0	0	0
AT1G36927.1		#N/A	0	0	0	0	0	0	0	0	0	0	0	0	0	0	0	0	0	0	0	0.0803393	0	0	0
AT1G36933.1		#N/A	0	0	0	0	0	0	0	0	0	0	0	0	0	0	0.0648641	0	0	0	0	0	0	0	0
AT1G36936.1		#N/A	0	0	0	0	0	0	0	0	0	0	0	0	0	0	0	0	0	0	0	0	0	0	0
AT1G36942		transmembrane protein(AT1G36942)	0	0	0	0	0	0	0	0	0	0	0	0	0	0	0	0	0	0	0	0	0	0	0
AT1G36950	zinc finger, C3HC4 type domain containing protein, expressed	RING/U-box superfamily protein(AT1G36950)	0	0	0	0	0	0	0	0	0	0	0	0	0	0	0	0	0	0.216199	0	0	0	0	0
AT1G37040.1		#N/A	0	0	0	0	0	0	0	0	0	0	0	0	0	0	0	0	0	0	0	0.0169204	0	0	0
AT1G38430.1		#N/A	0	0	0	0	0	0	0	0	0	0	0	0	0	0	0.0730799	0	0	0	0	0	0	0	0
AT1G42500.1		#N/A	0	0	0	0	0	0	0	0	0	0	0	0	0	0.036949	0	0	0	0	0	0	0	0	0
AT1G43171		B3 domain protein(AT1G43171)	0	0	0	0	0	0	0	0	0	0	0	0.0862687	0	0	0	0	0	0	0	0	0	0	0
AT1G43810		hypothetical protein(AT1G43810)	0	0	0	0	0	0	0	0	0	0	0	0	0	0	1.10442	0	0	0	0	0	0	0	0
AT1G43820		tRNA(AT1G43820)	0	0	0	0	0	0	0	0	0	0	0	0	0	0	0	0	0	0	0	0	0	0	0
AT1G43830.1		#N/A	0	0	0	0	0	0	0	0	0	0	0	0	0	0	0	0	0	0	0	0	0	0	0
AT1G43835.1		#N/A	0	0	0	0	0	0	0	0	0	0	0	0	0	0	0	0	0	0	0	0	0	0	0
AT1G43840.1		#N/A	0	0	0	0	0	0	0	0	0	0	0	0	0	0	0	0	0	0	0	0	0	0	0
AT1G43845.1		#N/A	0	0	0	0	0	0	0	0	0	0	0	0	0	0	0	0	0	0	0	0	0	0	0
AT1G43880,AT1G43880.1		#N/A	0	0	0	0	0	0	0	0	0	0	0	0	0	0	0	0	0	0	0.141215	0.0567376	0	0	0
AT1G45063	plastocyanin-like domain containing protein, putative, expressed	copper ion binding / electron carrier protein(AT1G45063)	0	0	0	0	0	0	0	0	0	0	0	0	0	0.210324	0	0	0	0	0	0	0	0	0
AT1G45070.1		#N/A	0	0	0	0	0	0	0	0	0	0	0	0	0	0	0	0	0	0	0	0	0	0	0
AT1G45080,AT1G45080.1		#N/A	0	0	0	0	0	0	0	0	0	0	0	0	0	0	0	0	0	0	0	0	0	0	0
AT1G45090,AT1G45090.1		#N/A	0	0	0	0	0	0	0	0	0	0	0	0	0	0	0	0	0	0	0	0	0	0	0
AT1G45100	polyadenylate-binding protein, putative, expressed	RNA-binding (RRM/RBD/RNP motifs) family protein(AT1G45100)	0	0	0	0	0	0	0	0	0	0	0	0	0	0	0	0	0	0	0	0	0	0	0
AT1G45190		downregulated in DIF1 18(DD18)	0	0	0	0	0	0	0	0	0	0	0	0	0	0	0	0	0	0	0	0	0	0	0
AT1G45211		miscRNA(AT1G45211)	0	0	0	0	0	0	0	0	0	0	0	0	0	0	0	0	0	0	0	0	0	0	0
AT1G45215		ECA1 gametogenesis family protein (DUF784)(AT1G45215)	0	0	0	0	0	0	0	0	0	0	0	0	0	0	0	0	0	0	0	0	0	0	0
AT1G45221		Bifunctional inhibitor/lipid-transfer protein/seed storage 2S albumin superfamily protein(AT1G45221)	0	0	0	0	0	0	0	0	0	0	0	0	0	0	0	0	0	0	0	0	0	0	0
AT1G45223		ECA1 gametogenesis family protein (DUF784)(AT1G45223)	0	0	0	0	0	0	0	0	0	0	0	0	0	0	0	0	0	0	0	0	0	0	0
AT1G45225		miscRNA(AT1G45225)	0	0	0	0	0	0	0	0	0	0	0	0	0	0	0	0	0	0	0	0	0	0	0
AT1G45227		miscRNA(AT1G45227)	0	0	0	0	0	0	0	0	0	0	0	0	0	0	0	0	0	0	0	0	0	0	0
AT1G45238		tRNA(AT1G45238)	0	0	0	0	0	0	0	0	0	0	0	0	0	0	0	0	0	0	0	0	0	0	0
AT1G45240		tRNA(AT1G45240)	0	0	0	0	0	0	0	0	0	0	0	0	0	0	0	0	0	0	0	0	0	0	0
AT1G45242		tRNA(AT1G45242)	0	0	0	0	0	0	0	0	0	0	0	0	0	0	0	0	0	0	0	0	0	0	0
AT1G45243	DC1 domain-containing protein, putative, expressed	Cysteine/Histidine-rich C1 domain family protein(AT1G45243)	0	0	0	0	0	0	0	0	0	0	0	0.195709	0	0	0	0	0	0	0	0	0	0	0
AT1G47485		carboxy-terminally encoded peptide protein(AT1G47485)	0	0	0	0	0	0	0	0	0	0	0	0	0	0.238027	0	0	0	0	0	0	0	0	0
AT1G47495		hypothetical protein(AT1G47495)	0	0	0	0	0	0	0	0	0	0	0	0	0	0	0	0	0	0	0	0	0	0	0
AT1G47540		Scorpion toxin-like knottin superfamily protein(AT1G47540)	0	0	0	0	0	0	0	0	0	0	0	0	0	0	0	0	0	0	0	0	0	0	0
AT1G47590		miscRNA(ATPUP20)	0	0	0	0	0	0	0	0	0	0	0	0	0	0	0	0	0	0	0	0	0	0	0
AT1G47595		miscRNA(AT1G47595)	0	0	0	0	0	0	0	0	0	0	0	0	0	0	0	0	0	0	0	0	0	0	0
AT1G47600	Os4bglu11 - beta-glucosidase homologue, similar to Os4Bglu12 exoglucanase/beta-glucosidase, expressed	beta glucosidase 34(BGLU34)	0	0	0	0	0	0	0	0	0	0	0	0	0	0	0	0	0	0	0	0	0	0	0
AT1G47606.1		#N/A	0	0	0	0	0	0	0	0	0	0	0	0	0	0	0	0	0	0	0	0	0	0	0
AT1G47620	cytochrome P450 protein, putative, expressed	cytochrome P450, family 96, subfamily A, polypeptide 8(CYP96A8)	0	0	0	0	0	0	0	0	0	0	0	0	0	0	0	0	0	0	0	0	0	0	0
AT1G47625		miscRNA(AT1G47625)	0	0	0	0	0	0	0	0	0	0	0	0	0	0	0	0	0	0	0	0	0	0	0
AT1G47630		miscRNA(CYP96A7)	0	0	0	0	0	0	0	0	0	0	0.0733038	0	0	0	0	0	0	0	0	0	0	0	0
AT1G47650.1		#N/A	0	0	0	0	0	0	0	0	0	0	0	0	0	0	0	0	0	0	0	0	0	0	0
AT1G47660		hypothetical protein(AT1G47660)	0	0	0	0	0	0	0	0	0	0	0	0	0	0	0	0	0	0	0	0	0	0	0
AT1G47680		hypothetical protein(AT1G47680)	0	0	0	0	0	0	0	0	0	0	0	0	0	0	0	0	0	0	0	0	0	0	0
AT1G47690		hypothetical protein(AT1G47690)	0	0	0	0	0	0	0	0	0	0	0	0	0	0	0	0	0	0	0	0	0	0	0
AT1G47700		hypothetical protein(AT1G47700)	0	0	0	0	0	0	0	0	0	0	0	0	0	0	0	0	0	0	0	0	0	0	0
AT1G47705		miscRNA(AT1G47705)	0	0	0	0	0	0	0	0	0	0	0	0	0	0	0	0	0	0	0	0	0	0	0
AT1G47730	OsFBX323 - F-box domain containing protein, expressed	F-box and associated interaction domains-containing protein(AT1G47730)	0	0	0	0	0	0	0	0	0	0	0	0	0	0	0	0	0	0	0	0	0	0	0
AT1G47765	OsFBX323 - F-box domain containing protein, expressed	F-box and associated interaction domains-containing protein(AT1G47765)	0	0	0	0	0	0	0	0	0	0	0	0	0	0	0	0	0	0	0	0	0	0	0
AT1G47770		Beta-galactosidase related protein(AT1G47770)	0	0	0	0	0	0	0	0	0	0	0	0	0	0	0	0	0	0	0	0	0	0	0
AT1G47780	acyl-protein thioesterase, putative, expressed	alpha/beta-Hydrolases superfamily protein(AT1G47780)	0	0	0	0	0	0	0	0	0	0	0	0	0	0	0	0	0	0	0	0	0	0	0
AT1G47783.1		#N/A	0	0	0	0	0	0	0	0	0	0	0	0	0	0	0	0	0	0	0	0	0	0	0
AT1G47786	acyl-protein thioesterase, putative, expressed	alpha/beta-Hydrolases superfamily protein(AT1G47786)	0	0	0	0	0	0	0	0	0	0	0	0	0	0	0	0	0	0	0	0	0	0	0
AT1G47790	OsFBX323 - F-box domain containing protein, expressed	F-box and associated interaction domains-containing protein(AT1G47790)	0	0	0	0	0	0	0	0	0	0	0	0	0	0	0	0	0	0	0	0	0	0	0
AT1G47800	OsFBX49 - F-box domain containing protein, expressed	F-box and associated interaction domains-containing protein(AT1G47800)	0	0	0	0	0	0	0	0	0	0	0	0	0	0	0	0	0	0	0	0	0	0	0
AT1G47810	OsFBO21 - F-box and other domain containing protein, expressed	F-box and associated interaction domains-containing protein(AT1G47810)	0	0	0	0	0	0	0	0	0	0	0	0	0	0	0	0	0	0	0	0	0	0	0
AT1G47813		hypothetical protein(AT1G47813)	0	0	0	0	0	0	0	0	0	0	0	0	0	0	0	0	0	0	0	0	0	0	0
AT1G47816.1		#N/A	0	0	0	0	0	0	0	0	0	0	0	0	0	0	0	0	0	0	0	0	0	0	0
AT1G47885	phytosulfokine receptor precursor, putative, expressed	Ribonuclease inhibitor(AT1G47885)	0	0	0	0	0	0	0	0	0	0	0	0	0	0	0	0	0	0	0	0	0	0	0
AT1G47910.1		#N/A	0	0	0	0	0	0	0	0	0	0	0	0	0	0	0	0	0	0	0	0	0	0	0
AT1G47940	oxidoreductase, 2OG-Fe oxygenase family protein, putative, expressed	Pentatricopeptide repeat (PPR) superfamily protein(AT1G47940)	0	0	0	0	0	0	0	0	0	0	0	0	0	0	0	0	0	0	0	0	0	0	0
AT1G47946		#N/A	0	0	0	0	0	0	0	0	0	0	0	0	0	0	0	0	0	0	0	0	0	0	0
AT1G47990	gibberellin 2-oxidase, putative, expressed	gibberellin 2-oxidase 4(GA2OX4)	0	0	0	0	0	0	0	0	0	0	0	0	0	0	0	0	0	0	0	0	0	0	0
AT1G48010		Plant invertase/pectin methylesterase inhibitor superfamily protein(AT1G48010)	0	0	0	0	0	0	0	0	0	0	0	0	0	0	0	0	0	0	0	0	0	0	0
AT1G48070		Thioredoxin superfamily protein(AT1G48070)	0	0	0	0	0	0	0	0	0	0	0	0	0	0	0	0	0	0	0	0	0	0	0
AT1G48080		tRNA(AT1G48080)	0	0	0	0	0	0	0	0	0	0	0	0	0	0	0	0	0	0	0	0	0	0	0
AT1G48095		nucleic acid-binding/zinc ion-binding protein(AT1G48095)	0	0	0	0	0	0	0	0	0	0	0	0	0	0	0	0	0	0	0	0	0	0	0
AT1G48145		plant mobile domain protein(AT1G48145)	0	0	0	0	0	0	0	0	0	0	0	0	0	0	0	0	0	0	0	0	0	0	0
AT1G48150	OsMADS72 - MADS-box family gene with M-alpha type-box, expressed	MADS-box transcription factor family protein(AT1G48150)	0	0	0	0	0	0	0	0	0	0	0	0	0	0	0	0	0	0	0	0	0	0	0
AT1G48180		target of trans acting-siR480/255 protein(AT1G48180)	0	0	0	0	0	0	0	0	0	0	0	0	0	0	0	0.216	0	0	0	0	0	0	0
AT1G48190		Galactose oxidase/kelch repeat superfamily protein(AT1G48190)	0	0	0	0	0	0	0	0	0	0	0	0	0	0	0	0	0	0	0	0	0	0	0
AT1G48250.1		#N/A	0	0	0	0	0	0	0	0	0	0	0	0	0	0	0	0	0	0	0	0	0	0	0
AT1G48267		ncRNA(MIR161)	0	0	0	0	0	0	0	0	0	0	0	0	0	0	0	0	0	0	0	0	0	0	0
AT1G48268		miscRNA(AT1G48268)	0	0	0	0	0	0	0	0	0	0	0	0	0	0	0	0	0	0	0	0	0	0	0
AT1G48340		miscRNA(AT1G48340)	0	0	0	0	0	0	0	0	0	0	0	0	0	0	0	0	0	0	0	0	0	0	0
AT1G48422		miscRNA(AT1G48422)	0	0	0	0	0	0	0	0	0	0	0	0	0	0	0	0	0	0	0	0	0	0	0
AT1G48510	SURF1, putative, expressed	Surfeit locus 1 cytochrome c oxidase biogenesis protein(AT1G48510)	0	0	0	0	0	0	0	0	0	0	0	0	0	0	0	0	0	0	0	0	0	0	0
AT1G48625		miscRNA(AT1G48625)	0	0	0	0	0	0	0	0	0	0	0	0	0	0	0	0	0	0	0	0	0	0	0
AT1G48660	OsGH3.11 - Probable indole-3-acetic acid-amido synthetase, expressed	Auxin-responsive GH3 family protein(AT1G48660)	0	0	0	0	0	0	0	0	0	0	0	0	0	0	0	0	0	0	0	0	0	0	0
AT1G48670	OsGH3.1 - Probable indole-3-acetic acid-amido synthetase, expressed	auxin-responsive GH3 family protein(AT1G48670)	0	0	0	0	0	0	0	0	0	0	0	0	0	0	0	0	0	0	0	0	0	0	0
AT1G48680.1		#N/A	0	0	0	0	0	0	0	0	0	0	0	0	0	0	0	0	0	0	0	0	0	0	0
AT1G48690	OsGH3.11 - Probable indole-3-acetic acid-amido synthetase, expressed	Auxin-responsive GH3 family protein(AT1G48690)	0	0	0	0	0	0	0	0	0	0	0	0	0	0	0	0	0	0	0	0	0	0	0
AT1G48698		ncRNA(AT1G48698)	0	0	0	0	0	0	0	0	0	0	0	0	0	0	0	0	0	0	0	0	0	0	0
AT1G48700	oxidoreductase, 2OG-Fe oxygenase family protein, putative, expressed	2-oxoglutarate (2OG) and Fe(II)-dependent oxygenase superfamily protein(AT1G48700)	0	0	0	0	0	0	0	0	0	0	0	0	0	0	0	0	0	0	0	0	0	0	0
AT1G48720		Copia-like polyprotein/retrotransposon(AT1G48720)	0	0	0	0	0	0	0	0	0	0	0	0	0	0	0	0	0	0	0	0	0	0	0
AT1G48730		hypothetical protein(AT1G48730)	0	0	0	0	0	0	0	0	0	0	0	0	0	0	0	0	0	0	0	0	0	0	0
AT1G48742		ncRNA(MIR157d)	0	0	0	0	0	0	0	0	0	0	0	0	0	0	0	0	0	0	0	0	0	0	0
AT1G48800	terpene synthase, putative, expressed	Terpenoid cyclases/Protein prenyltransferases superfamily protein(AT1G48800)	0	0	0	0	0	0	0	0	0	0	0	0	0	0	0	0	0	0	0	0	0	0	0
AT1G48810.1		#N/A	0	0	0	0	0	0	0	0	0	0	0	0	0	0	0	0	0	0	0	0	0	0	0
AT1G48910	flavin monooxygenase, putative, expressed	Flavin-containing monooxygenase family protein(YUC10)	0	0	0	0	0	0	0	0	0	0	0	0	0	0	0	0	0	0	0	0	0	0	0
AT1G48912		hypothetical protein(AT1G48912)	0	0	0	0	0	0	0	0	0	0	0	0	0	0	0	0	0	0	0	0	0	0	0
AT1G48930	endoglucanase precursor, putative, expressed	glycosyl hydrolase 9C1(GH9C1)	0	0	0	0	0	0	0	0	0	0	0	0	0	0	0	0	0	0	0	0.0480316	0	0	0
AT1G48940	plastocyanin-like domain containing protein, putative, expressed	early nodulin-like protein 6(ENODL6)	0	0	0	0	0	0	0	0	0	0	0	0	0	0	0	0	0	0	0	0	0	0	0
AT1G48953		hypothetical protein(AT1G48953)	0	0	0	0	0	0	0	0	0	0	0	0	0	0	0	0	0	0	0	0	0	0	0
AT1G48980	oxidoreductase, 2OG-Fe oxygenase family protein, putative, expressed	2-oxoglutarate (2OG) and Fe(II)-dependent oxygenase superfamily protein(AT1G48980)	0	0	0	0	0	0	0	0	0	0	0	0	0	0	0	0	0	0	0	0	0	0	0
AT1G48990	oleosin, putative, expressed	Oleosin family protein(AT1G48990)	0	0	0	0	0	0	0	0	0	0	0	0	0	0	0	0	0	0	0	0	0	0	0
AT1G49015	eukaryotic translation initiation factor 3 subunit B, putative, expressed	DPP6 N-terminal domain-like protein(AT1G49015)	0	0	0	0	0	0	0	0	0	0	0	0	0	0	0	0	0	0	0	0	0	0	0
AT1G49020		tRNA(AT1G49020)	0	0	0	0	0	0	0	0	0	0	0	0	0	0	0	0	0	0	0	0	0	0	0
AT1G49060		miscRNA(AT1G49060)	0	0	0	0	0	0	0	0	0	0	0	0	0	0	0	0	0	0	0	0	0	0	0
AT1G49070.1		#N/A	0	0	0	0	0	0	0	0	0	0	0	0	0	0	0	0	0	0	0	0	0	0	0
AT1G49100	receptor-like protein kinase, putative, expressed	Leucine-rich repeat protein kinase family protein(AT1G49100)	0	0	0	0	0	0	0	0	0	0	0	0	0	0	0	0	0	0	0	0	0	0	0
AT1G49110		hypothetical protein(AT1G49110)	0	0	0	0	0	0	0	0	0	0	0	0	0	0	0	0	0	0	0	0	0	0	0
AT1G49260	uncharacterized mscS family protein, putative, expressed	mechanosensitive ion channel-like protein(AT1G49260)	0	0	0	0	0	0	0	0	0	0	0	0	0	0	0	0	0	0	0	0	0	0	0
AT1G49270	retrotransposon protein, putative, unclassified, expressed	Protein kinase superfamily protein(PERK7)	0	0	0	0	0	0	0	0	0	0	0	0	0	0	0	0	0	0	0	0	0	0	0
AT1G49280		tRNA(AT1G49280)	0	0	0	0	0	0	0	0	0	0	0	0	0	0	0	0	0	0	0	0	0	0	0
AT1G49420		Heavy metal transport/detoxification superfamily protein(AT1G49420)	0	0	0	0	0	0	0	0	0	0	0	0	0	0	0	0	0	0	0	0	0	0	0
AT1G49435		low-molecular-weight cysteine-rich 16(LCR16)	0	0	0	0	0	0	0	0	0	0	0	0	0	0	0	0	0	0	0	0	0	0	0
AT1G49440.1		#N/A	0	0	0	0	0	0	0	0	0	0	0	0	0	0	0	0	0	0	0	0	0	0	0
AT1G49460		tRNA(AT1G49460)	0	0	0	0	0	0	0	0	0	0	0	0	0	0	0	0	0	0	0	0	0	0	0
AT1G49550.1		#N/A	0	0	0	0	0	0	0	0	0	0	0	0	0	0	0	0	0	0	0	0	0	0	0
AT1G49570	peroxidase precursor, putative, expressed	Peroxidase superfamily protein(AT1G49570)	0	0	0	0	0	0	0	0	0	0	0	0	0	0	0	0	0	0	0	0	0	0	0
AT1G49680		mutator transposase MUDRA protein(AT1G49680)	0	0	0	0	0	0	0	0	0	0	0	0	0	0	0	0	0	0	0	0	0	0	0
AT1G49690		tRNA(AT1G49690)	0	0	0	0	0	0	0	0	0	0	0	0	0	0	0	0	0	0	0	0	0	0	0
AT1G49715		Defensin-like (DEFL) family protein(AT1G49715)	0	0	0	0	0	0	0	0	0	0	0	0	0	0	0	0	0	0	0	0	0	0	0
AT1G49770	helix-loop-helix DNA-binding domain containing protein, expressed	basic helix-loop-helix (bHLH) DNA-binding superfamily protein(RGE1)	0	0	0	0	0	0	0	0	0	0	0	0	0	0	0	0	0	0	0	0	0	0	0
AT1G49810	Citrate transporter protein, putative, expressed	Na+/H+ antiporter 2(NHD2)	0	0	0	0	0	0	0	0	0	0	0	0	0	0	0	0	0	0	0	0	0	0	0
AT1G49860	glutathione S-transferase, putative, expressed	glutathione S-transferase (class phi) 14(GSTF14)	0	0	0	0	0	0	0	0	0	0	0	0	0	0	0	0	0	0	0	0	0	0	0
AT1G49930	alanyl-tRNA synthetase, putative, expressed	alanine-tRNA ligase(AT1G49930)	0	0	0	0	0	0	0	0	0	0	0	0	0	0	0	0	0	0	0	0	0	0	0
AT1G49938		ncRNA(AT1G49938)	0	0	0	0	0	0	0	0	0	0	0	0	0	0	0	0	0	0	0	0	0	0	0
AT1G50050	SCP-like extracellular protein, expressed	CAP (Cysteine-rich secretory proteins, Antigen 5, and Pathogenesis-related 1 protein) superfamily protein(AT1G50050)	0	0	0	0	0	0	0	0	0	0	0	0	0	0	0	0	0	0	0	0	0	0	0
AT1G50070		tRNA(AT1G50070)	0	0	0	0	0	0	0	0	0	0	0	0	0	0	0	0	0	0	0	0	0	0	0
AT1G50080		ribonuclease(AT1G50080)	0	0	0	0	0	0	0	0	0	0	0	0	0	0	0	0	0	0	0	0	0	0	0
AT1G50090	aminotransferase domain containing protein, putative, expressed	D-aminoacid aminotransferase-like PLP-dependent enzymes superfamily protein(BCAT7)	0	0	0	0	0	0	0	0	0	0	0	0	0	0	0	0	0	0	0	0	0	0	0
AT1G50100		tRNA(AT1G50100)	0	0	0	0	0	0	0	0	0	0	0	0	0	0	0	0	0	0	0	0	0	0	0
AT1G50160		ribonuclease H superfamily polynucleotidyl transferase(AT1G50160)	0	0	0	0	0	0	0	0	0	0	0	0	0	0	0	0	0	0	0	0	0	0	0
AT1G50210		miscRNA(AT1G50210)	0	0	0	0	0	0	0	0	0	0	0	0	0	0	0	0	0	0	0	0	0	0	0
AT1G50220		B3 domain protein(AT1G50220)	0	0	0	0	0	0	0	0	0	0	0	0	0	0	0	0	0	0	0	0	0	0	0
AT1G50325		Plant invertase/pectin methylesterase inhibitor superfamily protein(AT1G50325)	0	0	0	0	0	0	0	0	0	0	0	0	0	0	0	0	0	0	0	0	0	0	0
AT1G50330		miscRNA(AT1G50330)	0	0	0	0	0	0	0	0	0	0	0	0	0	0	0	0	0	0	0	0	0	0	0
AT1G50340		Plant invertase/pectin methylesterase inhibitor superfamily protein(AT1G50340)	0	0	0	0	0	0	0	0	0	0	0	0	0	0	0	0	0	0	0	0	0	0	0
AT1G50350		E3 ubiquitin-protein ligase RING1-like protein(AT1G50350)	0	0	0	0	0	0	0	0	0	0	0	0	0	0	0	0	0	0	0	0	0	0	0
AT1G50470		F-box associated ubiquitination effector family protein(AT1G50470)	0	0	0	0	0	0	0	0	0	0	0	0	0	0	0	0	0	0	0	0	0	0	0
AT1G50530		hypothetical protein(AT1G50530)	0	0	0	0	0	0	0	0	0	0	0	0	0	0	0	0	0	0	0	0	0	0	0
AT1G50603		#N/A	0	0	0	0	0	0	0	0	0	0	0	0	0	0	0	0	0	0	0	0	0	0	0
AT1G50650	STIGL3 - Stigma-specific Stig1 family protein precursor, putative, expressed	Stigma-specific Stig1 family protein(AT1G50650)	0	0	0	0	0	0	0	0	0	0	0	0	0	0	0	0	0	0	0	0	0	0	0
AT1G50680	B3 DNA binding domain containing protein, expressed	AP2/B3 transcription factor family protein(AT1G50680)	0	0	0	0	0	0	0	0	0	0	0	0	0	0	0	0	0	0	0	0	0	0	0
AT1G50690		Cystatin/monellin superfamily protein(AT1G50690)	0	0	0	0	0	0	0	0	0	0	0	0	0	0	0	0	0	0	0	0	0	0	0
AT1G50691		#N/A	0	0	0	0	0	0	0	0	0	0	0	0	0	0	0	0	0	0	0	0	0	0	0
AT1G50720	STIGL1 - Stigma-specific Stig1 family protein precursor, expressed	Stigma-specific Stig1 family protein(AT1G50720)	0	0	0	0	0	0	0	0	0	0	0	0	0	0	0	0	0	0	0	0	0	0	0
AT1G50735.1		#N/A	0	0	0	0	0	0	0	0	0	0	0	0	0	0	0	0	0	0	0	0	0	0	0
AT1G50760	expressed protein	Aminotransferase-like, plant mobile domain family protein(AT1G50760)	0	0	0	0	0	0	0	0	0	0	0	0	0	0	0	0	0	0	0	0	0	0	0
AT1G50800		#N/A	0	0	0	0	0	0	0	0	0	0	0	0	0	0	0	0	0	0	0	0	0	0	0
AT1G50810.1		#N/A	0	0	0	0	0	0	0	0	0	0	0	0	0	0	0	0	0	0	0	0	0	0	0
AT1G50820	expressed protein	aminotransferase-like, mobile domain protein(AT1G50820)	0	0	0	0	0	0	0	0	0	0	0	0	0	0	0.0872727	0	0	0	0	0	0	0	0
AT1G50850.1		#N/A	0	0	0	0	0	0	0	0	0	0	0	0	0	0	0	0	0	0	0	0	0	0	0
AT1G50860.1		#N/A	0	0	0	0	0	0	0	0	0	0	0	0	0	0	0	0	0	0	0	0	0	0	0
AT1G50870	OsFBX440 - F-box domain containing protein, expressed	F-box and associated interaction domains-containing protein(AT1G50870)	0	0	0	0	0	0	0	0	0	0	0	0	0	0	0	0	0	0	0	0	0	0	0
AT1G50880	OsFBX230 - F-box domain containing protein, expressed	F-box and associated interaction domains-containing protein(AT1G50880)	0	0	0	0	0	0	0	0	0	0	0	0	0	0	0	0	0	0	0	0	0	0	0
AT1G50954		#N/A	0	0	0	0	0	0	0	0	0	0	0	0	0	0	0	0	0	0	0	0	0	0	0
AT1G50980	OsFBX413 - F-box domain containing protein, expressed	F-box/RNI-like/FBD-like domains-containing protein(AT1G50980)	0	0	0	0	0	0	0	0	0	0	0	0	0	0	0	0	0	0	0	0	0	0	0
AT1G50990	protein kinase family protein, putative, expressed	kinase with tetratricopeptide repeat domain-containing protein(BSK11)	0	0	0	0	0	0	0	0	0	0	0	0	0	0	0	0	0	0	0	0	0	0	0
AT1G51000		hypothetical protein(AT1G51000)	0	0	0	0	0	0	0	0	0	0	0	0	0	0	0	0	0	0	0	0	0	0	0
AT1G51010		hypothetical protein(AT1G51010)	0	0	0	0	0	0	0	0	0	0	0	0	0	0	0	0	0	0	0	0	0	0	0
AT1G51020		hypothetical protein(AT1G51020)	0	0	0	0	0	0	0	0	0	0	0	0	0	0	0	0	0	0	0	0	0	0	0
AT1G51030		hypothetical protein(AT1G51030)	0	0	0	0	0	0	0	0	0	0	0	0	0	0	0	0	0	0	0	0	0	0	0
AT1G51035		hypothetical protein(AT1G51035)	0	0	0	0	0	0	0	0	0	0	0	0	0	0	0	0	0	0	0	0	0	0	0
AT1G51040	phosphatidylinositol 4-kinase PI4K, putative, expressed	Protein kinase superfamily protein(AT1G51040)	0	0	0	0	0	0	0	0	0	0	0	0	0	0	0	0	0	0	0	0	0	0	0
AT1G51050		miscRNA(AT1G51050)	0	0	0	0	0	0	0	0	0	0	0	0	0	0	0	0	0	0	0	0	0	0	0
AT1G51085.1		#N/A	0	0	0	0	0	0	0	0	0	0	0	0	0	0	0	0	0	0	0	0	0	0	0
AT1G51150	OsDegp7 - Putative Deg protease homologue, expressed	DegP protease 6(DEG6)	0	0	0	0	0	0	0	0	0	0	0	0	0	0	0	0	0	0	0	0	0	0	0
AT1G51172	expressed protein	hypothetical protein(AT1G51172)	0	0	0	0	0	0	0	0	0	0	0	0	0	0	0	0	0	0	0	0	0	0	0
AT1G51175.1		#N/A	0	0	0	0	0	0	0	0	0	0	0	0	0	0	0	0	0	0	0	0	0	0	0
AT1G51190	AP2/EREBP transcription factor BABY BOOM, putative, expressed	Integrase-type DNA-binding superfamily protein(PLT2)	0	0	0	0	0	0	0	0	0	0	0	0	0	0	0	0	0	0	0	0	0	0	0
AT1G51210	cytokinin-O-glucosyltransferase, putative, expressed	UDP-Glycosyltransferase superfamily protein(AT1G51210)	0	0	0	0	0	0	0	0	0	0	0	0	0	0	0	0	0	0	0	0	0	0	0
AT1G51220	ZOS6-05 - C2H2 zinc finger protein, expressed	WIP domain protein 5(WIP5)	0	0	0	0	0	0	0	0	0	0	0	0	0	0	0	0	0	0	0	0	0	0	0
AT1G51230		Plant self-incompatibility protein S1 family(AT1G51230)	0	0	0	0	0	0	0	0	0	0	0	0	0	0	0	0	0	0	0	0	0	0	0
AT1G51240		Plant self-incompatibility protein S1 family(AT1G51240)	0	0	0	0	0	0	0	0	0	0	0	0	0	0	0	0	0	0	0	0	0	0	0
AT1G51250		Plant self-incompatibility protein S1 family(AT1G51250)	0	0	0	0	0	0	0	0	0	0	0	0	0	0	0	0	0	0	0	0.218287	0	0	0
AT1G51260	acyltransferase, putative, expressed	lysophosphatidyl acyltransferase 3(LPAT3)	0	0	0	0	0	0	0	0	0	0	0	0	0	0	0	0	0	0	0	0	0	0	0
AT1G51290	OsFBX440 - F-box domain containing protein, expressed	F-box and associated interaction domains-containing protein(AT1G51290)	0	0	0	0	0	0	0	0	0	0	0	0	0	0	0	0	0	0	0	0	0	0	0
AT1G51300	acyl-protein thioesterase, putative, expressed	alpha/beta-Hydrolases superfamily protein(AT1G51300)	0	0	0	0	0	0	0	0	0	0	0	0	0	0	0	0	0	0	0	0	0	0	0
AT1G51320	OsFBX440 - F-box domain containing protein, expressed	F-box and associated interaction domains-containing protein(AT1G51320)	0	0	0	0	0	0	0	0	0	0	0	0	0	0	0	0	0	0	0	0	0	0	0
AT1G51410	NAD dependent epimerase/dehydratase family protein, putative, expressed	NAD(P)-binding Rossmann-fold superfamily protein(AT1G51410)	0	0	0	0	0	0	0	0	0	0	0	0	0	0	0	0	0	0	0	0	0	0	0
AT1G51470	Os4bglu11 - beta-glucosidase homologue, similar to Os4Bglu12 exoglucanase/beta-glucosidase, expressed	beta glucosidase 35(BGLU35)	0	0	0	0	0	0	0	0	0	0	0	0	0	0	0	0	0	0	0	0	0	0	0
AT1G51480	disease resistance protein RPS2, putative, expressed	disease resistance protein (CC-NBS-LRR class) family protein(AT1G51480)	0	0	0	0	0	0	0	0	0	0	0	0	0	0	0	0	0	0	0	0	0	0	0
AT1G51490	Os4bglu11 - beta-glucosidase homologue, similar to Os4Bglu12 exoglucanase/beta-glucosidase, expressed	beta glucosidase 36(BGLU36)	0	0	0	0	0	0	0	0	0	0	0	0	0	0	0	0	0	0	0	0	0	0	0
AT1G51802		miscRNA(AT1G51802)	0	0	0	0	0	0	0	0	0	0	0	0	0	0	0	0	0	0	0	0	0	0	0
AT1G51823		hypothetical protein(AT1G51823)	0	0	0	0	0	0	0	0	0	0	0	0	0	0	0	0	0	0	0	0	0	0	0
AT1G51830	receptor-like protein kinase, putative, expressed	Leucine-rich repeat protein kinase family protein(AT1G51830)	0	0	0	0	0	0	0	0	0	0	0	0	0	0	0	0	0	0	0	0	0	0	0
AT1G51840	protein kinase domain containing protein, expressed	kinase-like protein(AT1G51840)	0	0	0	0	0	0	0	0	0	0	0	0	0	0	0	0	0	0	0	0	0	0	0
AT1G51910	senescence-induced receptor-like serine/threonine-protein kinase precursor, putative, expressed	Leucine-rich repeat protein kinase family protein(AT1G51910)	0	0	0	0	0	0	0	0	0	0	0	0	0	0	0	0	0	0	0	0	0	0	0
AT1G51913		transmembrane protein(AT1G51913)	0	0	0	0	0	0	0	0	0	0	0	0	0	0	0	0	0	0	0	0	0	0	0
AT1G51915		cryptdin protein-like protein(AT1G51915)	0	0	0	0	0	0	0	0	0	0	0	0	0	0	0	0	0	0	0	0	0	0	0
AT1G51920		transmembrane protein(AT1G51920)	0	0	0	0	0	0	0	0	0	0	0	0	0	0	0	0	0	0	0	0	0	0	0
AT1G51930	RING-H2 finger protein ATL2B, putative, expressed	RING/U-box superfamily protein(AT1G51930)	0	0	0	0	0	0	0	0	0	0	0	0	0	0	0	0	0	0	0	0	0	0	0
AT1G51970		B3 domain protein(AT1G51970)	0	0	0	0	0	0	0	0	0	0	0	0	0	0	0	0	0	0	0	0	0	0	0
AT1G51990	O-methyltransferase, putative, expressed	O-methyltransferase family protein(AT1G51990)	0	0	0	0	0	0	0	0	0	0	0	0	0	0	0	0	0	0	0	0	0	0	0
AT1G52010.1		#N/A	0	0	0	0	0	0	0	0	0	0	0	0	0	0	0	0	0	0	0	0	0	0	0
AT1G52050	jacalin-like lectin domain containing protein, expressed	Mannose-binding lectin superfamily protein(AT1G52050)	0	0	0	0	0	0	0	0	0	0	0	0	0	0	0	0	0	0	0	0	0	0	0
AT1G52060	jacalin-like lectin domain containing protein, expressed	Mannose-binding lectin superfamily protein(AT1G52060)	0	0	0	0	0	0	0	0	0	0	0	0	0	0	0	0	0	0	0	0	0	0	0
AT1G52070	jacalin-like lectin domain containing protein, expressed	Mannose-binding lectin superfamily protein(AT1G52070)	0	0	0	0	0	0	0	0	0	0	0	0	0	0	0	0	0	0	0	0	0	0	0
AT1G52085		miscRNA(AT1G52085)	0	0	0	0	0	0	0	0	0	0	0	0	0	0	0	0	0	0	0	0	0	0	0
AT1G52087,AT1G52087.1		#N/A	0	0	0	0	0	0	0	0	0	0	0	0	0	0	0	0	0	0	0	0	0	0	0
AT1G52090.1		#N/A	0	0	0	0	0	0	0	0	0	0	0	0	0	0	0	0	0	0	0	0	0	0	0
AT1G52100	jacalin-like lectin domain containing protein, expressed	Mannose-binding lectin superfamily protein(AT1G52100)	0	0	0	0	0	0	0	0	0	0	0	0	0	0	0	0	0	0	0	0	0	0	0
AT1G52110	jacalin-like lectin domain containing protein, expressed	Mannose-binding lectin superfamily protein(AT1G52110)	0	0	0	0	0	0	0	0	0	0	0	0	0	0	0	0.0631345	0	0	0	0	0	0	0
AT1G52120	jacalin-like lectin domain containing protein, expressed	Mannose-binding lectin superfamily protein(AT1G52120)	0	0	0	0	0	0	0	0	0	0	0	0	0	0	0	0	0	0	0	0	0	0	0
AT1G52130	jacalin-like lectin domain containing protein, expressed	Mannose-binding lectin superfamily protein(AT1G52130)	0	0	0	0	0	0	0	0	0	0	0	0	0	0	0	0	0	0	0	0	0	0	0
AT1G52170		tRNA(AT1G52170)	0	0	0	0	0	0	0	0	0	0	0	0	0	0	0	0	0	0	0	0	0	0	0
AT1G52180	aquaporin protein, putative, expressed	Aquaporin-like superfamily protein(AT1G52180)	0	0	0	0	0	0	0	0	0	0	0	0	0	0	0	0	0	0	0	0	0	0	0
AT1G52185		ncRNA(MIR406)	0	0	0	0	0	0	0	0	0	0	0	0	0	0	0	0	0	0	0	0	0	0	0
AT1G52191	thioesterase family protein, putative, expressed	Thioesterase superfamily protein(AT1G52191)	0	0	0	0	0	0	0	0	0	0	0	0	0	0	0	0	0	0	0	0	0	0	0
AT1G52210.1		#N/A	0	0	0	0	0	0	0	0	0	0	0	0	0	0	0	0	0	0.0554037	0	0	0	0	0
AT1G52211		miscRNA(AT1G52211)	0	0	0	0	0	0	0	0	0	0	0	0	0	0	0	0	0	0	0	0	0	0	0
AT1G52325	nucampholin, putative, expressed	Initiation factor eIF-4 gamma, MA3(AT1G52325)	0	0	0	0	0	0	0	0	0	0	0	0	0	0	0	0	0	0	0	0	0	0	0
AT1G52350		tRNA(AT1G52350)	0	0	0	0	0	0	0	0	0	0	0	0	0	0	0	0	0	0	0	0	0	0	0
AT1G52390		hypothetical protein(AT1G52390)	0	0	0	0	0	0	0	0	0	0	0	0	0	0	0	0	0	0	0	0	0	0	0
AT1G52415		Bifunctional inhibitor/lipid-transfer protein/seed storage 2S albumin superfamily protein(AT1G52415)	0	0	0	0	0	0	0	0	0	0	0	0	0	0	0	0	0	0	0	0	0	0	0
AT1G52440	acyl-protein thioesterase, putative, expressed	alpha/beta-Hydrolases superfamily protein(AT1G52440)	0	0	0	0	0	0	0	0	0	0	0	0	0	0	0	0	0	0.358013	0	0	0	0	0
AT1G52460	acyl-protein thioesterase, putative, expressed	alpha/beta-Hydrolases superfamily protein(AT1G52460)	0	0	0	0	0	0	0	0	0	0	0	0	0	0	0	0	0	0	0	0	0	0	0
AT1G52470	acyl-protein thioesterase, putative, expressed	alpha/beta-Hydrolases superfamily protein(AT1G52470)	0	0	0	0	0	0	0	0	0	0	0	0	0	0	0	0	0	0	0	0	0	0	0
AT1G52660	disease resistance protein RPS2, putative, expressed	P-loop containing nucleoside triphosphate hydrolases superfamily protein(AT1G52660)	0	0	0	0	0	0	0	0	0	0	0	0	0	0	0	0	0	0	0	0	0	0	0
AT1G52696		miscRNA(AT1G52696)	0	0	0	0	0	0	0	0	0	0	0	0	0	0	0	0	0	0	0	0	0	0	0
AT1G52810	oxidoreductase, 2OG-FeII oxygenase domain containing protein, putative, expressed	2-oxoglutarate (2OG) and Fe(II)-dependent oxygenase superfamily protein(AT1G52810)	0	0	0	0	0	0	0	0	0	0	0	0	0	0	0	0	0	0	0	0	0	0	0
AT1G52840,AT1G52840.1		#N/A	0	0	0	0	0	0	0	0	0	0	0	0	0	0	0	0	0	0	0	0	0	0	0
AT1G52850.1		#N/A	0	0	0	0	0	0	0	0	0	0	0	0	0	0	0	0	0	0	0	0	0	0	0
AT1G52857		transmembrane protein(AT1G52857)	0	0	0	0	0	0	0	0	0	0	0	0	0	0	0	0	0	0	0	0	0	0	0
AT1G52860		tRNA(AT1G52860)	0	0	0	0	0	0	0	0	0	0	0	0	0	0	0	0	0	0	0	0	0	0	0
AT1G52940	purple acid phosphatase precursor, putative, expressed	purple acid phosphatase 5(PAP5)	0	0	0	0	0	0	0	0	0	0	0	0	0	0	0	0	0	0	0	0	0	0	0
AT1G52960,AT1G52960.1		#N/A	0	0	0	0	0	0	0	0	0	0	0	0	0	0	0	0	0	0	0	0	0	0	0
AT1G52970		downregulated in DIF1 11(DD11)	0	0	0	0	0	0	0	0	0	0	0	0	0	0	0	0	0	0	0	0	0	0	0
AT1G53010	zinc finger, C3HC4 type domain containing protein, expressed	RING/U-box superfamily protein(AT1G53010)	0	0	0	0	0	0	0	0	0	0	0	0	0	0	0	0	0	0	0	0	0	0	0
AT1G53020		miscRNA(UBC26)	0	0	0	0	0	0	0	0	0	0	0	0	0	0	0	0	0	0	0	0	0	0	0
AT1G53023	ubiquitin-conjugating enzyme domain containing protein, expressed	Ubiquitin-conjugating enzyme family protein(AT1G53023)	0	0	0	0	0	0	0	0	0	0	0	0	0	0	0	0	0	0	0	0	0	0	0
AT1G53039		#N/A	0	0	0	0	0	0	0	0	0	0	0	0	0	0	0	0	0	0	0	0	0	0	0
AT1G53130	STIGL1 - Stigma-specific Stig1 family protein precursor, expressed	Stigma-specific Stig1 family protein(GRI)	0	0	0	0	0	0	0	0	0	0	0	0	0	0	0	0	0	0	0	0	0	0	0
AT1G53220		tRNA(AT1G53220)	0	0	0	0	0	0	0	0	0	0	0	0	0	0	0	0	0	0	0	0	0	0	0
AT1G53265		hypothetical protein(AT1G53265)	0	0	0	0	0	0	0	0	0	0	0	0	0	0	0	0	0	0	0	0	0	0	0
AT1G53282		Plant thionin family protein(AT1G53282)	0	0	0	0	0	0	0	0	0	0	0	0	0	0	0	0	0	0	0	0	0	0	0
AT1G53285		plant thionin family protein(AT1G53285)	0	0	0	0	0	0	0	0	0	0	0	0	0	0	0	0	0	0	0	0	0	0	0
AT1G53325		F-box associated ubiquitination effector family protein(AT1G53325)	0	0	0	0	0	0	0	0	0	0	0	0	0	0	0	0	0	0	0	0	0	0	0
AT1G53366		hypothetical protein(AT1G53366)	0	0	0	0	0	0	0	0	0	0	0	0	0	0	0	0	0	0	0	0	0	0	0
AT1G53370	OsFBX304 - F-box domain containing protein, expressed	F-box and associated interaction domains-containing protein(AT1G53370)	0	0	0	0	0	0	0	0	0	0	0	0	0	0	0	0	0	0	0	0	0	0	0
AT1G53541		hypothetical protein(AT1G53541)	0	0	0	0	0	0	0	0	0	0	0	0	0	0	0	0	0	0	0	0	0	0	0
AT1G53543		#N/A	0	0	0	0	0	0	0	0	0	0	0	0	0	0	0	0	0	0	0	0	0	0	0
AT1G53610		transmembrane protein(AT1G53610)	0	0	0	0	0	0	0	0	0	0	0	0	0	0	0	0	0	0	0	0	0	0	0
AT1G53635		hypothetical protein(AT1G53635)	0	0	0	0	0	0	0	0	0	0	0	0.371071	0	0	0	0	0	0	0	0	0	0	0
AT1G53683		ncRNA(MIR169d)	0	0	0	0	0	0	0	0	0	0	0	0	0	0	0	0	0	0	0	0	0	0	0
AT1G53705		putative aminoacyl-tRNA ligase(AT1G53705)	0	0	0	0	0	0	0	0	0	0	0	0	0	0	0	0	0	0	0	0	0	0	0
AT1G53708	expressed protein	ROTUNDIFOLIA like 9(RTFL9)	0	0	0	0	0	0	0	0	0	0	0	0	0	0	0	0	0	0	0	0	0	0	0
AT1G53801		ncRNA(AT1G53801)	0	0	0	0	0	0	0	0	0	0	0	0	0	0	0	0	0	0	0	0	0	0	0
AT1G53810.1		#N/A	0	0	0	0	0	0	0	0	0	0	0	0	0	0	0	0	0	0	0	0	0	0	0
AT1G53815	OsFBX331 - F-box domain containing protein, expressed	F-box family protein(AT1G53815)	0	0	0	0	0	0	0	0	0	0	0	0	0	0	0	0	0	0	0	0	0	0	0
AT1G53870	DUF567 domain containing protein, putative, expressed	LURP-one-like protein (DUF567)(AT1G53870)	0	0	0	0	0	0	0	0	0	0	0	0	0	0	0	0	0	0	0	0	0	0	0
AT1G53880	initiation factor 2 subunit family domain containing protein, expressed	translation initiation factor eIF-2B subunit alpha(AT1G53880)	0	0	0	0	0	0	0	0	0	0	0	0	0	0	0	0	0	0	0	0	0	0	0
AT1G53885	DUF581 domain containing protein, expressed	linoleate 9S-lipoxygenase-4 protein, putative (DUF581)(AT1G53885)	0	0	0	0	0	0	0	0	0	0	0	0	0	0	0	0	0	0	0	0	0	0	0
AT1G53903	DUF581 domain containing protein, expressed	linoleate 9S-lipoxygenase-4 protein, putative (DUF581)(AT1G53903)	0	0	0	0	0	0	0	0	0	0	0	0	0	0	0	0	0	0	0	0	0	0	0
AT1G53935		hypothetical protein(AT1G53935)	0	0	0	0	0	0	0	0	0	0	0	0	0	0.154475	0	0	0	0	0	0	0	0	0
AT1G53940	GDSL-like lipase/acylhydrolase, putative, expressed	GDSL-motif lipase 2(GLIP2)	0	0	0	0	0	0	0	0	0	0	0	0	0	0	0	0	0	0	0	0	0	0	0
AT1G53950	ubiquitin family protein, putative, expressed	ubiquitin-40S ribosomal S27a-like protein(AT1G53950)	0	0	0	0	0	0	0	0	0	0	0	0	0	0	0	0	0	0	0	0	0	0	0
AT1G53970		GDSL esterase/lipase-like protein(AT1G53970)	0	0	0	0	0	0	0	0	0	0	0	0	0	0	0	0	0	0	0	0	0	0	0
AT1G53980	ubiquitin family protein, putative, expressed	Ubiquitin-like superfamily protein(AT1G53980)	0	0	0	0	0	0	0	0	0	0	0	0	0	0	0	0	0	0	0	0	0	0	0
AT1G53990	GDSL-like lipase/acylhydrolase, putative, expressed	GDSL-motif lipase 3(GLIP3)	0	0	0	0	0	0	0	0	0	0	0	0	0	0	0	0	0	0	0	0	0	0	0
AT1G54230	single myb histone, putative, expressed	Winged helix-turn-helix transcription repressor DNA-binding protein(AT1G54230)	0	0	0	0	0	0	0	0	0	0	0	0	0	0	0	0	0	0	0	0	0	0	0
AT1G54240	single myb histone, putative, expressed	winged-helix DNA-binding transcription factor family protein(AT1G54240)	0	0	0	0	0	0	0	0	0	0	0	0	0	0	0	0	0	0	0	0	0	0	0
AT1G54300	expressed protein	hypothetical protein(AT1G54300)	0	0	0	0	0	0	0	0	0	0	0	0	0	0	0	0	0	0	0	0	0	0	0
AT1G54420		hypothetical protein(AT1G54420)	0	0	0	0	0	0	0	0	0	0	0	0	0	0	0	0	0	0	0	0	0	0	0
AT1G54430,AT1G54430.1		#N/A	0	0	0	0	0	0	0	0	0	0	0	0	0	0	0	0	0	0	0	0	0	0	0
AT1G54445		Protein of unknown function (PD694200)(AT1G54445)	0	0	0	0	0	0	0	0	0	0	0	0	0	0	0	0	0	0	0	0	0	0	0
AT1G54550		F-box and associated interaction domains-containing protein(AT1G54550)	0	0	0	0	0	0	0	0	0	0	0	0	0	0	0	0	0	0	0	0	0	0	0
AT1G54620	invertase/pectin methylesterase inhibitor family protein, putative, expressed	Plant invertase/pectin methylesterase inhibitor superfamily protein(AT1G54620)	0	0	0	0	0	0	0	0	0	0	0	0	0	0	0	0	0	0	0	0	0	0	0
AT1G54640		F-box family protein-like protein(AT1G54640)	0	0	0	0	0	0	0	0	0	0	0	0	0	0	0	0	0	0	0	0	0	0	0
AT1G54670		tRNA(AT1G54670)	0	0	0	0	0	0	0	0	0	0	0	0	0	0	0	0	0	0	0	0	0	0	0
AT1G54720		early-responsive to dehydration protein-related / ERD protein-like protein(AT1G54720)	0	0	0	0	0	0	0	0	0	0	0	0	0	0	0	0	0	0	0	0	0	0	0
AT1G54750.1		#N/A	0	0	0	0	0	0	0	0	0	0	0	0	0	0	0	0	0	0	0	0	0	0	0
AT1G54760	OsMADS80 - MADS-box family gene with M-alpha type-box, expressed	AGAMOUS-like 85(AGL85)	0	0	0	0	0	0	0	0	0	0	0	0	0	0	0	0	0	0	0	0	0	0	0
AT1G54775		Plant thionin family protein(AT1G54775)	0	0	0	0	0	0	0	0	0	0	0	0	0	0	0	0	0	0	0	0	0	0	0
AT1G54880		#N/A	0	0	0	0	0	0	0	0	0	0	0	0	0	0	0	0	0	0	0	0	0	0	0
AT1G54905.1		#N/A	0	0	0	0	0	0	0	0	0	0	0	0	0	0	0	0	0	0	0	0	0	0	0
AT1G54923,AT1G54923.1		#N/A	0	0	0	0	0	0	0	0	0	0	0	0	0	0	0	0	0	0	0	0	0	0	0
AT1G54926,AT1G54926.1		#N/A	0	0	0	0	0	0	0	0	0	0	0	0	0	0	0	0	0	0	0	0	0	0	0
AT1G54940	glycosyl transferase, putative, expressed	plant glycogenin-like starch initiation protein 4(PGSIP4)	0	0	0	0	0	0	0	0	0	0	0	0	0	0	0	0	0	0	0	0	0	0	0
AT1G54950		transmembrane protein(AT1G54950)	0	0	0	0	0	0	0	0	0	0	0	0	0	0	0	0	0	0	0	0	0	0	0
AT1G54955.1		#N/A	0	0	0	0	0	0	0	0	0	0	0	0	0	0	0	0	0	0	0	0	0	0	0
AT1G54970		proline-rich protein 1(PRP1)	0	0	0	0	0	0	0	0	0	0	0	0	0	0	0	0	0	0	0	0	0	0	0
AT1G54980		Plant invertase/pectin methylesterase inhibitor superfamily protein(AT1G54980)	0	0	0	0	0	0	0	0	0	0	0	0	0	0	0	0	0	0	0	0	0	0	0
AT1G54985		miscRNA(AT1G54985)	0	0	0	0	0	0	0	0	0	0	0	0	0	0	0	0	0	0	0	0	0	0	0
AT1G55010		plant defensin 1.5(PDF1.5)	0	0	0	0	0	0	0	0	0	0	0	0	0	0	0	0	0	0	0	0	0	0	0
AT1G55030	OsFBL11 - F-box domain and LRR containing protein, expressed	RNI-like superfamily protein(AT1G55030)	0	0	0	0	0	0	0	0	0	0	0	0	0	0	0	0	0	0	0	0	0	0	0
AT1G55035		miscRNA(AT1G55035)	0	0	0	0	0	0	0	0	0	0	0	0	0	0	0	0	0	0	0	0	0	0	0
AT1G55045		#N/A	0	0	0	0	0	0	0	0	0	0	0	0	0	0	0	0	0	0	0	0	0	0	0
AT1G55060	ubiquitin family protein, putative, expressed	ubiquitin 12(UBQ12)	0	0	0	0	0	0	0	0	0	0	0	0	0	0	0	0	0	0	0	0	0	0	0
AT1G55220		hypothetical protein(AT1G55220)	0	0	0	0	0	0	0	0	0	0	0	0	0	0	0	0	0	0	0	0	0	0	0
AT1G55221		miscRNA(AT1G55221)	0	0	0	0	0	0	0	0	0	0	0	0	0	0	0	0	0	0	0	0	0	0	0
AT1G55240	plant viral response family protein, putative, expressed	proteinase inhibitor I4, serpin (DUF716)(AT1G55240)	0	0	0	0	0	0	0	0	0	0	0	0	0	0	0	0	0	0	0	0	0	0	0
AT1G55400.1		#N/A	0	0	0	0	0	0	0	0	0	0	0	0	0	0	0	0	0	0	0	0	0	0	0
AT1G55410		miscRNA(AT1G55410)	0	0	0	0	0	0	0	0	0	0	0	0	0	0	0	0	0	0	0	0	0	0	0
AT1G55470.1		#N/A	0	0	0	0	0	0	0	0	0	0	0.0701738	0	0	0	0	0	0	0	0	0	0	0	0
AT1G55525		ncRNA(AT1G55525)	0	0	0	0	0	0	0	0	0	0	1.80354	0	0	0	0	0	0	0	0	0	0	0	0
AT1G55546	expressed protein	2-C-methyl-D-erythritol 4-phosphate cytidylyltransferase(AT1G55546)	0	0	0	0	0	0	0	0	0	0	0	0	0	0	0	0	0	0	0	0	0	0	0
AT1G55560	monocopper oxidase, putative, expressed	SKU5 similar 14(sks14)	0	0	0	0	0	0	0	0	0	0	0	0	0	0	0	0	0	0	0	0	0	0	0
AT1G55570	monocopper oxidase, putative, expressed	SKU5 similar 12(sks12)	0	0	0	0	0	0	0	0	0	0	0	0	0	0	0	0	0	0	0	0	0	0	0
AT1G55591		ncRNA(MIR158b)	0	0	0	0	0	0	0	0	0	0	0	0	0	0	0	0	0	0	0	0	0	0	0
AT1G55604		miscRNA(AT1G55604)	0	0	0	0	0	0	0	0	0	0	0	0	0	0	0	0	0	0	0	0	0	0	0
AT1G55615		#N/A	0	0	0	0	0	0	0	0	0	0	0	0	0	0	0	0	0	0	0	0	0	0	0
AT1G55625		tRNA(AT1G55625)	0	0	0	0	0	0	0	0	0	0	0	0	0	0	0	0	0	0	0	0	0	0	0
AT1G55640	prenylated rab acceptor, putative, expressed	prenylated RAB acceptor 1.G1(PRA1.G1)	0	0	0	0	0	0	0	0	0	0	0	0	0	0	0	0	0	0	0	0	0	0	0
AT1G55650	high mobility group, putative, expressed	HMG (high mobility group) box protein with ARID/BRIGHT DNA-binding domain-containing protein(AT1G55650)	0	0	0	0	0	0	0	0	0	0	0	0	0	0	0	0	0	0	0	0	0	0	0
AT1G55660	OsFBX23 - F-box domain containing protein, expressed	FBD, F-box and Leucine Rich Repeat domains containing protein(AT1G55660)	0	0	0	0	0	0	0	0	0	0	0	0	0	0	0	0	0	0	0	0	0	0	0
AT1G55700	DC1 domain-containing protein, putative, expressed	Cysteine/Histidine-rich C1 domain family protein(AT1G55700)	0	0	0	0	0	0	0	0	0	0	0	0	0	0	0	0	0	0	0	0	0	0	0
AT1G55710		hypothetical protein(AT1G55710)	0	0	0	0	0	0	0	0	0	0	0	0	0	0	0	0	0	0	0	0	0	0	0
AT1G55790	heavy metal transport/detoxification protein, putative, expressed	ferredoxin-fold anticodon-binding domain protein(AT1G55790)	0	0	0	0	0	0	0	0	0	0	0	0	0	0	0	0	0	0	0	0	0	0	0
AT1G55928	coiled-coil domain-containing protein 55, putative, expressed	nuclear speckle splicing regulatory-like protein (DUF2040)(AT1G55928)	0	0	0	0	0	0	0	0	0	0	0	0	0	0	0	0	0	0	0	0	0	0	0
AT1G55940	cytochrome P450, putative, expressed	cytochrome P450 family protein(CYP708A1)	0	0	0	0	0	0	0	0	0	0	0.0535456	0	0	0	0	0	0	0	0	0	0	0	0
AT1G55964		miscRNA(AT1G55964)	0	0	0	0	0	0	0	0	0	0	0	0	0	0	0	0	0	0	0	0	0	0	0
AT1G56030	protein kinase, putative, expressed	RING/U-box protein(AT1G56030)	0	0	0	0	0	0	0	0	0	0	0	0	0	0	0	0	0	0	0	0	0	0	0
AT1G56085	peptidyl-prolyl cis-trans isomerase-like 4, putative, expressed	Cyclophilin(AT1G56085)	0	0	0	0	0	0	0	0	0	0	0	0	0	0	0	0	0	0	0	0	0	0	0
AT1G56100		Plant invertase/pectin methylesterase inhibitor superfamily protein(AT1G56100)	0	0	0	0	0	0	0	0	0	0	0	0	0	0	0	0	0	0	0	0	0	0	0
AT1G56160	MYB family transcription factor, putative, expressed	myb domain protein 72(MYB72)	0	0	0	0	0	0	0	0	0	0	0	0	0	0	0	0	0	0	0	0	0	0	0
AT1G56233		Protein of unknown function (PD694200)(AT1G56233)	0	0	0	0	0	0	0	0	0	0	0	0	0	0	0	0	0	0	0	0	0	0	0
AT1G56360	purple acid phosphatase precursor, putative, expressed	purple acid phosphatase 6(PAP6)	0	0	0	0	0	0	0	0	0	0	0	0	0	0	0	0	0	0	0	0	0	0	0
AT1G56380	mTERF domain containing protein, expressed	Mitochondrial transcription termination factor family protein(AT1G56380)	0	0	0	0	0	0	0	0	0	0	0	0	0	0	0	0	0	0	0	0	0	0	0
AT1G56385		Plant self-incompatibility protein S1 family(AT1G56385)	0	0	0	0	0	0	0	0	0	0	0	0	0	0	0	0	0	0	0	0	0	0	0
AT1G56390		miscRNA(AT1G56390)	0	0	0	0	0	0	0	0	0	0	0	0	0	0	0	0	0	0	0	0	0	0	0
AT1G56400	OsFBL17 - F-box domain and LRR containing protein, expressed	F-box family protein(AT1G56400)	0	0	0	0	0	0	0	0	0	0	0	0	0	0	0	0	0	0	0	0	0	0	0
AT1G56410	DnaK family protein, putative, expressed	heat shock protein 70 (Hsp 70) family protein(ERD2)	0	0	0	0	0	0	0	0	0	0	0	0	0	0	0	0	0	0	0	0	0	0	0
AT1G56415		Expressed protein(AT1G56415)	0	0	0	0	0	0	0	0	0	0	0	0	0	0	0	0	0	0	0	0	0	0	0
AT1G56418		keratin-associated protein(AT1G56418)	0	0	0	0	0	0	0	0	0	0	0	0	0	0	0	0	0	0	0	0	0	0	0
AT1G56553		defensin-like protein(AT1G56553)	0	0	0	0	0	0	0	0	0	0	0	0	0	0	0	0	0	0	0	0	0	0	0
AT1G56605.1		#N/A	0	0	0	0	0	0	0	0	0	0	0	0	0	0	0	0	0	0	0	0	0	0	0
AT1G56620		Plant invertase/pectin methylesterase inhibitor superfamily protein(AT1G56620)	0	0	0	0	0	0	0	0	0	0	0	0	0	0	0	0	0	0	0	0	0	0	0
AT1G56630	lipase, putative, expressed	alpha/beta-Hydrolases superfamily protein(AT1G56630)	0	0	0	0	0	0	0	0	0	0	0	0	0	0	0	0	0	0.0784022	0	0	0	0	0
AT1G56640		miscRNA(AT1G56640)	0	0	0	0	0	0	0	0	0	0	0	0	0	0	0	0	0	0	0	0	0	0	0
AT1G56675.1		#N/A	0	0	0	0	0	0	0	0	0	0	0	0	0	0	0	0	0	0	0	0	0	0	0
AT1G56680	CHIT3 - Chitinase family protein precursor, expressed	Chitinase family protein(AT1G56680)	0	0	0	0	0	0	0	0	0	0	0	0	0	0	0	0	0	0	0	0	0	0	0
AT1G56730		tRNA(AT1G56730)	0	0	0	0	0	0	0	0	0	0	0	0	0	0	0	0	0	0	0	0	0	0	0
AT1G56740		tRNA(AT1G56740)	0	0	0	0	0	0	0	0	0	0	0	0	0	0	0	0	0	0	0	0	0	0	0
AT1G56750		tRNA(AT1G56750)	0	0	0	0	0	0	0	0	0	0	0	0	0	0	0	0	0	0	0	0	0	0	0
AT1G56760		tRNA(AT1G56760)	0	0	0	0	0	0	0	0	0	0	0	0	0	0	0	0	0	0	0	0	0	0	0
AT1G56770		tRNA(AT1G56770)	0	0	0	0	0	0	0	0	0	0	0	0	0	0	0	0	0	0	0	0	0	0	0
AT1G56780		tRNA(AT1G56780)	0	0	0	0	0	0	0	0	0	0	0	0	0	0	0	0	0	0	0	0	0	0	0
AT1G56790		tRNA(AT1G56790)	0	0	0	0	0	0	0	0	0	0	0	0	0	0	0	0	0	0	0	0	0	0	0
AT1G56800		tRNA(AT1G56800)	0	0	0	0	0	0	0	0	0	0	0	0	0	0	0	0	0	0	0	0	0	0	0
AT1G56810		tRNA(AT1G56810)	0	0	0	0	0	0	0	0	0	0	0	0	0	0	0	0	0	0	0	0	0	0	0
AT1G56820		tRNA(AT1G56820)	0	0	0	0	0	0	0	0	0	0	0	0	0	0	0	0	0	0	0	0	0	0	0
AT1G56830		tRNA(AT1G56830)	0	0	0	0	0	0	0	0	0	0	0	0	0	0	0	0	0	0	0	0	0	0	0
AT1G56840		tRNA(AT1G56840)	0	0	0	0	0	0	0	0	0	0	0	0	0	0	0	0	0	0	0	0	0	0	0
AT1G56850		tRNA(AT1G56850)	0	0	0	0	0	0	0	0	0	0	0	0	0	0	0	0	0	0	0	0	0	0	0
AT1G56860		tRNA(AT1G56860)	0	0	0	0	0	0	0	0	0	0	0	0	0	0	0	0	0	0	0	0	0	0	0
AT1G56870		tRNA(AT1G56870)	0	0	0	0	0	0	0	0	0	0	0	0	0	0	0	0	0	0	0	0	0	0	0
AT1G56880		tRNA(AT1G56880)	0	0	0	0	0	0	0	0	0	0	0	0	0	0	0	0	0	0	0	0	0	0	0
AT1G56890		tRNA(AT1G56890)	0	0	0	0	0	0	0	0	0	0	0	0	0	0	0	0	0	0	0	0	0	0	0
AT1G56900		tRNA(AT1G56900)	0	0	0	0	0	0	0	0	0	0	0	0	0	0	0	0	0	0	0	0	0	0	0
AT1G56910		tRNA(AT1G56910)	0	0	0	0	0	0	0	0	0	0	0	0	0	0	0	0	0	0	0	0	0	0	0
AT1G56920		tRNA(AT1G56920)	0	0	0	0	0	0	0	0	0	0	0	0	0	0	0	0	0	0	0	0	0	0	0
AT1G56930		tRNA(AT1G56930)	0	0	0	0	0	0	0	0	0	0	0	0	0	0	0	0	0	0	0	0	0	0	0
AT1G56940		tRNA(AT1G56940)	0	0	0	0	0	0	0	0	0	0	0	0	0	0	0	0	0	0	0	0	0	0	0
AT1G56950		tRNA(AT1G56950)	0	0	0	0	0	0	0	0	0	0	0	0	0	0	0	0	0	0	0	0	0	0	0
AT1G56960		tRNA(AT1G56960)	0	0	0	0	0	0	0	0	0	0	0	0	0	0	0	0	0	0	0	0	0	0	0
AT1G56970		tRNA(AT1G56970)	0	0	0	0	0	0	0	0	0	0	0	0	0	0	0	0	0	0	0	0	0	0	0
AT1G56980		tRNA(AT1G56980)	0	0	0	0	0	0	0	0	0	0	0	0	0	0	0	0	0	0	0	0	0	0	0
AT1G56990		tRNA(AT1G56990)	0	0	0	0	0	0	0	0	0	0	0	0	0	0	0	0	0	0	0	0	0	0	0
AT1G57000		tRNA(AT1G57000)	0	0	0	0	0	0	0	0	0	0	0	0	0	0	0	0	0	0	0	0	0	0	0
AT1G57010		tRNA(AT1G57010)	0	0	0	0	0	0	0	0	0	0	0	0	0	0	0	0	0	0	0	0	0	0	0
AT1G57020		tRNA(AT1G57020)	0	0	0	0	0	0	0	0	0	0	0	0	0	0	0	0	0	0	0	0	0	0	0
AT1G57030		tRNA(AT1G57030)	0	0	0	0	0	0	0	0	0	0	0	0	0	0	0	0	0	0	0	0	0	0	0
AT1G57040		tRNA(AT1G57040)	0	0	0	0	0	0	0	0	0	0	0	0	0	0	0	0	0	0	0	0	0	0	0
AT1G57050		tRNA(AT1G57050)	0	0	0	0	0	0	0	0	0	0	0	0	0	0	0	0	0	0	0	0	0	0	0
AT1G57060		tRNA(AT1G57060)	0	0	0	0	0	0	0	0	0	0	0	0	0	0	0	0	0	0	0	0	0	0	0
AT1G57070		tRNA(AT1G57070)	0	0	0	0	0	0	0	0	0	0	0	0	0	0	0	0	0	0	0	0	0	0	0
AT1G57080		tRNA(AT1G57080)	0	0	0	0	0	0	0	0	0	0	0	0	0	0	0	0	0	0	0	0	0	0	0
AT1G57090		tRNA(AT1G57090)	0	0	0	0	0	0	0	0	0	0	0	0	0	0	0	0	0	0	0	0	0	0	0
AT1G57100		tRNA(AT1G57100)	0	0	0	0	0	0	0	0	0	0	0	0	0	0	0	0	0	0	0	0	0	0	0
AT1G57110		tRNA(AT1G57110)	0	0	0	0	0	0	0	0	0	0	0	0	0	0	0	0	0	0	0	0	0	0	0
AT1G57120		tRNA(AT1G57120)	0	0	0	0	0	0	0	0	0	0	0	0	0	0	0	0	0	0	0	0	0	0	0
AT1G57130		tRNA(AT1G57130)	0	0	0	0	0	0	0	0	0	0	0	0	0	0	0	0	0	0	0	0	0	0	0
AT1G57140		tRNA(AT1G57140)	0	0	0	0	0	0	0	0	0	0	0	0	0	0	0	0	0	0	0	0	0	0	0
AT1G57150		tRNA(AT1G57150)	0	0	0	0	0	0	0	0	0	0	0	0	0	0	0	0	0	0	0	0	0	0	0
AT1G57160		tRNA(AT1G57160)	0	0	0	0	0	0	0	0	0	0	0	0	0	0	0	0	0	0	0	0	0	0	0
AT1G57170		tRNA(AT1G57170)	0	0	0	0	0	0	0	0	0	0	0	0	0	0	0	0	0	0	0	0	0	0	0
AT1G57180		tRNA(AT1G57180)	0	0	0	0	0	0	0	0	0	0	0	0	0	0	0	0	0	0	0	0	0	0	0
AT1G57190		tRNA(AT1G57190)	0	0	0	0	0	0	0	0	0	0	0	0	0	0	0	0	0	0	0	0	0	0	0
AT1G57200		tRNA(AT1G57200)	0	0	0	0	0	0	0	0	0	0	0	0	0	0	0	0	0	0	0	0	0	0	0
AT1G57210		tRNA(AT1G57210)	0	0	0	0	0	0	0	0	0	0	0	0	0	0	0	0	0	0	0	0	0	0	0
AT1G57220		tRNA(AT1G57220)	0	0	0	0	0	0	0	0	0	0	0	0	0	0	0	0	0	0	0	0	0	0	0
AT1G57230		tRNA(AT1G57230)	0	0	0	0	0	0	0	0	0	0	0	0	0	0	0	0	0	0	0	0	0	0	0
AT1G57240		tRNA(AT1G57240)	0	0	0	0	0	0	0	0	0	0	0	0	0	0	0	0	0	0	0	0	0	0	0
AT1G57250		tRNA(AT1G57250)	0	0	0	0	0	0	0	0	0	0	0	0	0	0	0	0	0	0	0	0	0	0	0
AT1G57260		tRNA(AT1G57260)	0	0	0	0	0	0	0	0	0	0	0	0	0	0	0	0	0	0	0	0	0	0	0
AT1G57270		tRNA(AT1G57270)	0	0	0	0	0	0	0	0	0	0	0	0	0	0	0	0	0	0	0	0	0	0	0
AT1G57280		tRNA(AT1G57280)	0	0	0	0	0	0	0	0	0	0	0	0	0	0	0	0	0	0	0	0	0	0	0
AT1G57290		tRNA(AT1G57290)	0	0	0	0	0	0	0	0	0	0	0	0	0	0	0	0	0	0	0	0	0	0	0
AT1G57300		tRNA(AT1G57300)	0	0	0	0	0	0	0	0	0	0	0	0	0	0	0	0	0	0	0	0	0	0	0
AT1G57310		tRNA(AT1G57310)	0	0	0	0	0	0	0	0	0	0	0	0	0	0	0	0	0	0	0	0	0	0	0
AT1G57320		tRNA(AT1G57320)	0	0	0	0	0	0	0	0	0	0	0	0	0	0	0	0	0	0	0	0	0	0	0
AT1G57330		tRNA(AT1G57330)	0	0	0	0	0	0	0	0	0	0	0	0	0	0	0	0	0	0	0	0	0	0	0
AT1G57340		tRNA(AT1G57340)	0	0	0	0	0	0	0	0	0	0	0	0	0	0	0	0	0	0	0	0	0	0	0
AT1G57350		tRNA(AT1G57350)	0	0	0	0	0	0	0	0	0	0	0	0	0	0	0	0	0	0	0	0	0	0	0
AT1G57360		tRNA(AT1G57360)	0	0	0	0	0	0	0	0	0	0	0	0	0	0	0	0	0	0	0	0	0	0	0
AT1G57370		tRNA(AT1G57370)	0	0	0	0	0	0	0	0	0	0	0	0	0	0	0	0	0	0	0	0	0	0	0
AT1G57380		tRNA(AT1G57380)	0	0	0	0	0	0	0	0	0	0	0	0	0	0	0	0	0	0	0	0	0	0	0
AT1G57390		tRNA(AT1G57390)	0	0	0	0	0	0	0	0	0	0	0	0	0	0	0	0	0	0	0	0	0	0	0
AT1G57400		tRNA(AT1G57400)	0	0	0	0	0	0	0	0	0	0	0	0	0	0	0	0	0	0	0	0	0	0	0
AT1G57410		tRNA(AT1G57410)	0	0	0	0	0	0	0	0	0	0	0	0	0	0	0	0	0	0	0	0	0	0	0
AT1G57420		tRNA(AT1G57420)	0	0	0	0	0	0	0	0	0	0	0	0	0	0	0	0	0	0	0	0	0	0	0
AT1G57430		tRNA(AT1G57430)	0	0	0	0	0	0	0	0	0	0	0	0	0	0	0	0	0	0	0	0	0	0	0
AT1G57440		tRNA(AT1G57440)	0	0	0	0	0	0	0	0	0	0	0	0	0	0	0	0	0	0	0	0	0	0	0
AT1G57450		tRNA(AT1G57450)	0	0	0	0	0	0	0	0	0	0	0	0	0	0	0	0	0	0	0	0	0	0	0
AT1G57460		tRNA(AT1G57460)	0	0	0	0	0	0	0	0	0	0	0	0	0	0	0	0	0	0	0	0	0	0	0
AT1G57470		tRNA(AT1G57470)	0	0	0	0	0	0	0	0	0	0	0	0	0	0	0	0	0	0	0	0	0	0	0
AT1G57480		tRNA(AT1G57480)	0	0	0	0	0	0	0	0	0	0	0	0	0	0	0	0	0	0	0	0	0	0	0
AT1G57490		tRNA(AT1G57490)	0	0	0	0	0	0	0	0	0	0	0	0	0	0	0	0	0	0	0	0	0	0	0
AT1G57500		tRNA(AT1G57500)	0	0	0	0	0	0	0	0	0	0	0	0	0	0	0	0	0	0	0	0	0	0	0
AT1G57510		tRNA(AT1G57510)	0	0	0	0	0	0	0	0	0	0	0	0	0	0	0	0	0	0	0	0	0	0	0
AT1G57520		tRNA(AT1G57520)	0	0	0	0	0	0	0	0	0	0	0	0	0	0	0	0	0	0	0	0	0	0	0
AT1G57530		tRNA(AT1G57530)	0	0	0	0	0	0	0	0	0	0	0	0	0	0	0	0	0	0	0	0	0	0	0
AT1G57550	OsRCI2-5 - Putative low temperature and salt responsive protein, expressed	Low temperature and salt responsive protein family(AT1G57550)	0	0	0	0	0	0	0	0	0	0	0	0	0	0	0	0	0	0	0	0	0	0	0
AT1G57565		SWI-SNF-related chromatin binding protein(AT1G57565)	0	0	0	0	0	0	0	0	0	0	0	0	0	0	0	0	0	0	0	0	0	0	0
AT1G57613		hypothetical protein(AT1G57613)	0	0	0	0	0	0	0	0	0	0	0	0	0	0	0	0	0	0	0	0	0	0	0
AT1G57710		pseudo(AT1G57710)	0	0	0	0	0	0	0	0	0	0	0	0	0	0	0	0	0	0	0	0	0	0	0
AT1G57740		miscRNA(AT1G57740)	0	0	0	0	0	0	0	0	0	0	0	0	0	0	0	0	0	0	0	0	0	0	0
AT1G57760		ECA1 gametogenesis family protein (DUF784)(AT1G57760)	0	0	0	0	0	0	0	0	0	0	0	0	0	0	0	0	0	0	0	0	0	0	0
AT1G57775		ECA1 gametogenesis family protein (DUF784)(AT1G57775)	0	0	0	0	0	0	0	0	0	0	0	0	0	0	0	0	0	0	0	0	0	0	0
AT1G57777		ECA1 gametogenesis family protein (DUF784)(AT1G57777)	0	0	0	0	0	0	0	0	0	0	0	0	0	0	0	0	0	0	0	0	0	0	0
AT1G57800	zinc finger, C3HC4 type domain containing protein, expressed	zinc finger (C3HC4-type RING finger) family protein(VIM5)	0	0	0	0	0	0	0	0	0	0	0	0	0	0	0	0	0	0	0	0	0	0	0
AT1G57810.1		#N/A	0	0	0	0	0	0	0	0	0	0	0	0	0	0	0	0	0	0	0	0	0	0	0
AT1G57830	expressed protein	Toll-Interleukin-Resistance (TIR) domain family protein(AT1G57830)	0	0	0	0	0	0	0	0	0	0	0	0	0	0	0	0	0	0	0	0	0	0	0
AT1G57835		ncRNA(AT1G57835)	0	0	0	0	0	0	0	0	0	0	0	0	0	0	0	0	0	0	0	0	0	0	0
AT1G57906		F-box protein(AT1G57906)	0	0	0	0	0	0	0	0	0	0	0	0	0	0	0	0	0	0	0	0	0	0	0
AT1G58010		miscRNA(AT1G58010)	0	0	0	0	0	0	0	0	0	0	0	0	0	0	0	0	0	0	0	0	0	0	0
AT1G58020.1		#N/A	0	0	0	0	0	0	0	0	0	0	0	0	0	0	0	0	0	0	0	0	0	0	0
AT1G58040.1		#N/A	0	0	0	0	0	0	0	0	0	0	0	0	0	0	0	0	0	0	0	0	0	0	0
AT1G58055		Defensin-like (DEFL) family protein(AT1G58055)	0	0	0	0	0	0	0	0	0	0	0	0	0	0	0	0	0	0	0	0	0	0	0
AT1G58090	OsFBX189 - F-box domain containing protein, expressed	F-box and associated interaction domains-containing protein(AT1G58090)	0	0	0	0	0	0	0	0	0	0	0	0	0	0	0	0	0	0	0	0	0	0	0
AT1G58242		Plant thionin family protein(AT1G58242)	0	0	0	0	0	0	0	0	0	0	0	0	0	0	0	0	0	0	0	0	0	0	0
AT1G58245		Plant thionin family protein(AT1G58245)	0	0	0	0	0	0	0	0	0	0	0	0	0	0	0	0	0	0	0	0	0	0	0
AT1G58248		Plant thionin family protein(AT1G58248)	0	0	0	0	0	0	0	0	0	0	0	0	0	0	0	0	0	0	0	0	0	0	0
AT1G58260	cytochrome P450, putative, expressed	cytochrome p450 79c2(CYP79C2)	0	0	0	0	0	0	0	0	0	0	0	0	0	0	0	0	0	0	0	0	0	0	0
AT1G58265	cytochrome P450, putative, expressed	Cytochrome P450 superfamily protein(AT1G58265)	0	0	0	0	0	0	0	0	0	0	0	0	0	0	0	0	0	0	0	0	0	0	0
AT1G58310	OsFBX22 - F-box domain containing protein, expressed	F-box/RNI-like superfamily protein(AT1G58310)	0	0	0	0	0	0	0	0	0	0	0	0	0	0	0	0	0	0	0	0	0	0	0
AT1G58320	uncharacterized Cys-rich domain containing protein, putative, expressed	PLAC8 family protein(AT1G58320)	0	0	0	0	0	0	0	0	0	0	0	0	0	0	0	0	0	0	0	0	0	0	0
AT1G58330	expressed protein	transcription factor-like protein(ZW2)	0	0	0	0	0	0	0	0	0	0	0	0	0	0	0	0	0	0	0	0	0	0	0
AT1G58450	peptidyl-prolyl isomerase, putative, expressed	Tetratricopeptide repeat (TPR)-like superfamily protein(TPR6)	0	0	0	0	0	0	0	0	0	0	0	0	0	0	0	0	0	0	0	0	0	0	0
AT1G58643	inositol 1,3,4,5,6-pentakisphosphate 2-kinase, putative, expressed	Inositol-pentakisphosphate 2-kinase family protein(AT1G58643)	0	0	0	0	0	0	0	0	0	0	0	0	0	0	0	0	0	0	0	0	0	0	0
AT1G58725	GDSL-like lipase/acylhydrolase, putative, expressed	GDSL-like Lipase/Acylhydrolase superfamily protein(AT1G58725)	0	0	0	0	0	0	0	0	0	0	0	0	0	0	0	0	0	0	0	0	0	0	0
AT1G58766	transcription factor-related, putative, expressed	B-block-binding subunit of TFIIIC protein(AT1G58766)	0	0	0	0	0	0	0	0	0	0	0	0	0	0	0	0	0	0	0	0	0	0	0
AT1G58808		ncRNA(AT1G58808)	0	0	0	0	0	0	0	0	0	0	0	0	0	0	0	0	0	0	0	0	0	0	0
AT1G58848	NBS-LRR disease resistance protein, putative, expressed	Disease resistance protein (CC-NBS-LRR class) family(AT1G58848)	0	0	0	0	0	0	0	0	0	0	0	0	0	0	0	0	0	0	0	0	0	0	0
AT1G58936	inositol 1,3,4,5,6-pentakisphosphate 2-kinase, putative, expressed	Inositol-pentakisphosphate 2-kinase family protein(AT1G58936)	0	0	0	0	0	0	0	0	0	0	0	0	0	0	0	0	0	0	0	0	0	0	0
AT1G58983	ribosomal protein, putative, expressed	Ribosomal protein S5 family protein(AT1G58983)	0	0	0	0	0	0	0	0	0	0	0	0	0	0	0	0	0	0	0	0	0	0	0
AT1G59030	GDSL-like lipase/acylhydrolase, putative, expressed	GDSL-like Lipase/Acylhydrolase superfamily protein(AT1G59030)	0	0	0	0	0	0	0	0	0	0	0	0	0	0	0	0	0	0	0	0	0	0	0
AT1G59077	transcription factor-related, putative, expressed	B-block-binding subunit of TFIIIC protein(AT1G59077)	0	0	0	0	0	0	0	0	0	0	0	0	0	0	0	0	0	0	0	0	0	0	0
AT1G59124	NBS-LRR disease resistance protein, putative, expressed	Disease resistance protein (CC-NBS-LRR class) family(AT1G59124)	0	0	0	0	0	0	0	0	0	0	0	0	0	0	0	0	0	0	0	0	0	0	0
AT1G59171		Inositol-pentakisphosphate 2-kinase family protein(AT1G59171)	0	0	0	0	0	0	0	0	0	0	0	0	0	0	0	0	0	0	0	0	0	0	0
AT1G59312	inositol 1,3,4,5,6-pentakisphosphate 2-kinase, putative, expressed	Inositol-pentakisphosphate 2-kinase family protein(AT1G59312)	0	0	0	0	0	0	0	0	0	0	0	0	0	0	0	0	0	0	0	0	0	0	0
AT1G59406	GDSL-like lipase/acylhydrolase, putative, expressed	GDSL-like Lipase/Acylhydrolase superfamily protein(AT1G59406)	0	0	0	0	0	0	0	0	0	0	0	0	0	0	0	0	0	0	0	0	0	0	0
AT1G59453	transcription factor-related, putative, expressed	B-block-binding subunit of TFIIIC protein(AT1G59453)	0	0	0	0	0	0	0.0284583	0	0	0	0	0	0	0	0	0	0	0	0	0	0	0	0
AT1G59500	OsGH3.8 - Probable indole-3-acetic acid-amido synthetase, expressed	Auxin-responsive GH3 family protein(GH3.4)	0	0	0	0	0	0	0	0	0	0	0	0	0	0	0	0	0	0	0	0	0	0	0
AT1G59535		#N/A	0	0	0	0	0	0	0	0	0	0	0	0	0	0	0	0	0	0	0	0	0	0	0
AT1G59550	UBX domain-containing protein, putative, expressed	UBX domain-containing protein(AT1G59550)	0	0	0	0	0	0	0	0	0	0	0	0	0	0	0	0	0	0	0	0	0	0	0
AT1G59570		tRNA(AT1G59570)	0	0	0	0	0	0	0	0	0	0	0	0	0	0	0	0	0	0	0	0	0	0	0
AT1G59630		F-box associated ubiquitination effector family protein(AT1G59630)	0	0	0	0	0	0	0	0	0	0	0	0.190764	0	0	0	0	0	0	0	0	0	0	0
AT1G59675	OsFBX189 - F-box domain containing protein, expressed	F-box family protein(AT1G59675)	0	0	0	0	0	0	0	0	0	0	0	0	0	0	0	0	0	0	0	0	0	0	0
AT1G59680		F-box associated ubiquitination effector family protein(EDA1)	0	0	0	0	0	0	0	0	0	0	0	0	0	0	0	0	0	0	0	0	0	0	0
AT1G59690		F-box associated ubiquitination effector family protein(AT1G59690)	0	0	0	0	0	0	0	0	0	0	0	0	0	0	0	0	0	0	0	0	0	0	0
AT1G59722		hypothetical protein(AT1G59722)	0	0	0	0	0	0	0	0	0	0	0	0	0	0	0	0	0	0	0	0	0	0	0
AT1G59770.1		#N/A	0	0	0	0	0	0	0	0	0	0	0	0	0	0	0	0	0	0	0	0	0	0	0
AT1G59780	NBS-LRR disease resistance protein, putative, expressed	NB-ARC domain-containing disease resistance protein(AT1G59780)	0	0	0	0	0	0	0	0	0	0	0	0	0	0.0299868	0	0	0	0	0	0	0	0	0
AT1G59790	cullin, putative, expressed	Cullin family protein(AT1G59790)	0	0	0	0	0	0	0.155622	0	0	0	0	0	0	0	0	0	0	0	0	0	0	0	0
AT1G59800	cullin, putative, expressed	Cullin family protein(AT1G59800)	0	0	0	0	0	0	0	0	0	0	0	0	0	0	0	0	0	0	0	0	0	0	0
AT1G59833		Defensin-like (DEFL) family protein(AT1G59833)	0	0	0	0	0	0	0	0	0	0	0	0	0	0	0	0	0	0	0	0	0	0	0
AT1G59835	conserved hypothetical protein	DNA-directed RNA polymerase II subunit RPB1-like protein(AT1G59835)	0	0	0	0	0	0	0	0	0	0	0	0	0	0	0	0	0	0	0	0	0	0	0
AT1G59880		tRNA(AT1G59880)	0	0	0	0	0	0	0	0	0	0	0	0	0	0	0	0	0	0	0	0	0	0	0
AT1G59885		hypothetical protein(AT1G59885)	0	0	0	0	0	0	0	0	0	0	0	0	0	0	0	0	0	0	0	0	0	0	0
AT1G59940	OsRR4 type-A response regulator, expressed	response regulator 3(ARR3)	0	0	0	0	0	0	0	0	0	0	0	0	0	0	0	0	0	0	0	0	0	0	0
AT1G59950	oxidoreductase, aldo/keto reductase family protein, putative, expressed	NAD(P)-linked oxidoreductase superfamily protein(AT1G59950)	0	0	0	0	0	0	0	0	0	0	0	0	0	0	0	0	0	0	0	0	0	0	0
AT1G60020.1		#N/A	0	0	0	0	0	0	0	0	0	0	0	0	0	0	0	0	0	0	0	0	0	0	0
AT1G60025		ncRNA(MIR426)	0	0	0	0	0	0	0	0	0	0	0	0	0	0	0	0	0	0	0	0	0	0	0
AT1G60040	OsMADS89 - MADS-box family gene with M-gamma type-box, expressed	AGAMOUS-like 49(AGL49)	0	0	0	0	0	0	0	0	0	0	0	0	0	0	0	0	0	0	0	0	0	0	0
AT1G60072		ncRNA(MIR859)	0	0	0	0	0	0	0	0	0	0	0	0	0	0	0	0	0	0	0	0	0	0	0
AT1G60073		ncRNA(MIR774a)	0	0	0	0	0	0	0	0	0	0	0	0	0	0	0	0	0	0	0	0	0	0	0
AT1G60075		miscRNA(AT1G60075)	0	0	0	0	0	0	0	0	0	0	0	0	0	0	0	0	0	0	0	0	0	0	0
AT1G60090	Os5bglu22 - beta-glucosidase homologue, similar to G. max isohydroxyurate hydrolase, expressed	beta glucosidase 4(BGLU4)	0	0	0	0	0	0	0	0	0	0	0	0	0	0	0	0	0	0	0	0	0	0	0
AT1G60095	jacalin-like lectin domain containing protein, expressed	Mannose-binding lectin superfamily protein(AT1G60095)	0	0	0	0	0	0	0	0	0	0	0	0	0	0	0	0	0	0	0	0	0	0	0
AT1G60120.1		#N/A	0	0	0	0	0	0	0	0	0	0	0	0	0	0	0	0	0	0	0	0	0	0	0
AT1G60130	jacalin-like lectin domain containing protein, expressed	Mannose-binding lectin superfamily protein(AT1G60130)	0	0	0	0	0	0	0	0	0	0	0	0	0	0	0	0	0	0	0	0	0	0	0
AT1G60240	no apical meristem protein, putative, expressed	NAC (No Apical Meristem) domain transcriptional regulator superfamily protein(AT1G60240)	0	0	0	0	0	0	0	0	0	0	0	0	0	0	0	0	0	0	0	0	0	0	0
AT1G60250	CCT/B-box zinc finger protein, putative, expressed	B-box zinc finger family protein(BBX26)	0	0	0	0	0	0	0	0	0	0	0	0	0	0	0	0	0	0	0	0	0	0	0
AT1G60280	no apical meristem protein, putative, expressed	NAC domain containing protein 23(NAC023)	0	0	0	0	0	0	0	0	0	0	0	0	0	0	0	0	0	0	0	0	0	0	0
AT1G60290		miscRNA(AT1G60290)	0	0	0	0	0	0	0	0	0	0	0	0	0	0	0	0	0	0	0	0	0	0	0
AT1G60300	no apical meristem protein, putative, expressed	NAC (No Apical Meristem) domain transcriptional regulator superfamily protein(AT1G60300)	0	0	0	0	0	0	0	0	0	0	0	0	0	0	0	0	0	0	0	0	0	0	0
AT1G60310.1		#N/A	0	0	0	0	0	0	0	0	0	0	0	0	0	0	0	0	0	0	0	0	0	0	0
AT1G60320	expressed protein	Toll-Interleukin-Resistance (TIR) domain family protein(AT1G60320)	0	0	0	0	0	0	0	0	0	0	0	0	0	0	0	0	0	0	0	0	0	0	0
AT1G60330		miscRNA(AT1G60330)	0	0	0	0	0	0	0	0	0	0	0	0	0	0	0	0	0	0	0	0	0	0	0
AT1G60340	no apical meristem protein, putative, expressed	NAC (No Apical Meristem) domain transcriptional regulator superfamily protein(AT1G60340)	0	0	0	0	0	0	0	0	0	0	0	0	0	0	0	0	0	0	0	0	0	0	0
AT1G60370	OsFBO21 - F-box and other domain containing protein, expressed	F-box and associated interaction domains-containing protein(AT1G60370)	0	0	0	0	0	0	0	0	0	0	0	0	0	0	0	0	0	0	0	0	0	0	0
AT1G60400	OsFBD4 - F-box and FBD domain containing protein, expressed	F-box/RNI-like superfamily protein(AT1G60400)	0	0	0	0	0	0	0	0	0	0	0	0	0	0	0	0	0	0	0	0	0	0	0
AT1G60410	OsFBX345 - F-box domain containing protein, expressed	F-box family protein(AT1G60410)	0	0	0	0	0	0	0	0	0	0	0	0.0950586	0	0	0	0	0	0	0	0	0	0	0
AT1G60450	glycosyl transferase 8 domain containing protein, putative, expressed	galactinol synthase 7(GolS7)	0	0	0	0	0	0	0	0	0	0	0	0	0	0	0	0	0	0	0	0	0	0	0
AT1G60480		miscRNA(AT1G60480)	0	0	0	0	0	0	0	0	0	0	0	0	0	0	0	0	0	0	0	0	0	0	0
AT1G60520		miscRNA(AT1G60520)	0	0	0	0	0	0	0	0	0	0	0	0	0	0	0	0	0	0	0	0	0	0	0
AT1G60580		tRNA(AT1G60580)	0	0	0	0	0	0	0	0	0	0	0	0	0	0	0	0	0	0	0	0	0	0	0
AT1G60625		RALF-like 6(RALFL6)	0	0	0	0	0	0	0	0	0	0	0	0	0	0	0	0	0	0	0	0	0	0	0
AT1G60783	peptidase aspartic family protein, putative, expressed	cyclin-dependent kinase inhibitor SMR2-like protein(AT1G60783)	0	0	0	0	0	0	0	0	0	0	0	0	0	0	0	0	0	0	0	0	0	0	0
AT1G60815		RALF-like 7(RALFL7)	0	0	0	0	0	0	0	0	0	0	0	0	0	0	0	0	0	0	0	0	0	0	0
AT1G60820		tRNA(AT1G60820)	0	0	0	0	0	0	0	0	0	0	0	0	0	0	0	0	0	0	0	0	0	0	0
AT1G60830	transposon protein, putative, CACTA, En/Spm sub-class, expressed	RNA-binding (RRM/RBD/RNP motifs) family protein(AT1G60830)	0	0	0	0	0	0	0	0	0	0	0	0	0	0	0	0	0	0	0	0	0	0	0
AT1G60835		miscRNA(AT1G60835)	0	0	0	0	0	0	0	0	0	0	0	0	0	0	0	0	0	0	0	0	0	0	0
AT1G60840		tRNA(AT1G60840)	0	0	0	0	0	0	0	0	0	0	0	0	0	0	0	0	0	0	0	0	0	0	0
AT1G60910		tRNA(AT1G60910)	0	0	0	0	0	0	0	0	0	0	0	0	0	0	0	0	0	0	0	0	0	0	0
AT1G60913		Rapid alkalinization factor (RALF) family protein(AT1G60913)	0	0	0	0	0	0	0	0	0	0	0	0	0	0	0	0	0	0	0	0	0	0	0
AT1G60980	gibberellin 20 oxidase 1, putative, expressed	gibberellin 20-oxidase 4(GA20OX4)	0	0	0	0	0	0	0	0	0	0	0	0	0	0	0	0	0	0	0	0	0	0	0
AT1G60983		SCR-like 8(SCRL8)	0	0	0	0	0	0	0	0	0	0	0	0	0	0	0	0	0	0	0	0	0	0	0
AT1G60985		SCR-like 6(SCRL6)	0	0	0	0	0	0	0	0	0	0	0	0	0	0	0	0	0	0	0	0	0	0	0
AT1G60986		SCR-like 4(SCRL4)	0	0	0	0	0	0	0	0	0	0	0	0	0	0	0	0	0	0	0	0	0	0	0
AT1G61050	glycosyltransferase sugar-binding region containing DXD motif, putative, expressed	alpha 1,4-glycosyltransferase family protein(AT1G61050)	0	0	0	0	0	0	0	0	0	0	0	0	0	0	0	0	0	0	0	0	0	0	0
AT1G61060	OsFBX331 - F-box domain containing protein, expressed	F-box family protein(AT1G61060)	0	0	0	0	0	0	0	0	0	0	0	0	0	0	0	0	0	0	0	0	0	0	0
AT1G61070	DEF8 - Defensin and Defensin-like DEFL family, expressed	low-molecular-weight cysteine-rich 66(LCR66)	0	0	0	0	0	0	0	0	0	0	0	0	0	0	0	0	0	0	0	0	0	0	0
AT1G61080	chloroplast unusual positioning protein, putative, expressed	Hydroxyproline-rich glycoprotein family protein(AT1G61080)	0	0	0	0	0	0	0	0	0	0	0	0	0	0	0	0	0	0	0	0	0	0	0
AT1G61090		hypothetical protein(AT1G61090)	0	0	0	0	0	0	0	0	0	0	0	0	0	0	0	0	0	0	0	0	0	0	0
AT1G61095		hypothetical protein(AT1G61095)	0	0	0	0	0	0	0	0	0	0	0	0	0	0.396524	0	0	0	0	0	0	0	0	0
AT1G61097		Expressed protein(AT1G61097)	0	0	0	0	0	0	0	0	0	0	0	0	0	0	0	0	0	0	0	0	0	0	0
AT1G61105	expressed protein	Toll-Interleukin-Resistance (TIR) domain family protein(AT1G61105)	0	0	0	0	0	0	0	0	0	0	0	0	0	0	0	0	0	0	0	0	0	0	0
AT1G61110	no apical meristem protein, putative, expressed	NAC domain containing protein 25(NAC025)	0	0	0	0	0	0	0	0	0	0	0	0	0	0	0	0	0	0	0	0	0	0	0
AT1G61130	OsSCP26 - Putative Serine Carboxypeptidase homologue, expressed	serine carboxypeptidase-like 32(SCPL32)	0	0	0	0	0	0	0	0	0	0	0	0	0	0	0	0	0	0	0	0	0	0	0
AT1G61165		hypothetical protein(AT1G61165)	0	0	0	0	0	0	0	0	0	0	0	0	0	0	0	0	0	0	0	0	0	0	0
AT1G61224		ncRNA(MIR842)	0	0	0	0	0	0	0	0	0	0	0	0	0	0	0	0	0	0	0	0	0	0	0
AT1G61270	amino acid transporter, putative, expressed	Transmembrane amino acid transporter family protein(AT1G61270)	0	0	0	0	0	0	0	0	0	0	0	0	0	0	0	0	0	0	0.0911053	0	0	0	0
AT1G61330	OsFBX253 - F-box domain containing protein, expressed	FBD, F-box and Leucine Rich Repeat domains containing protein(AT1G61330)	0	0	0	0	0	0	0	0	0	0	0	0	0	0	0	0	0	0	0	0	0	0	0
AT1G61353		#N/A	0	0	0	0	0	0	0	0	0	0	0	0	0	0	0	0	0	0	0	0	0	0	0
AT1G61540	OsFBK14 - F-box domain and kelch repeat containing protein, expressed	Galactose oxidase/kelch repeat superfamily protein(AT1G61540)	0	0	0	0	0	0	0	0	0	0	0	0	0	0	0	0	0	0	0	0	0	0	0
AT1G61542		miscRNA(AT1G61542)	0	0	0	0	0	0	0	0	0	0	0	0	0	0	0	0	0	0	0	0	0	0	0
AT1G61590	tyrosine protein kinase domain containing protein, putative, expressed	Protein kinase superfamily protein(AT1G61590)	0	0	0	0	0	0	0	0	0	0	0	0	0	0	0	0	0	0	0	0	0	0	0
AT1G61630	nucleoside transporter, putative, expressed	equilibrative nucleoside transporter 7(ENT7)	0	0	0	0	0	0	0	0	0	0	0	0	0	0	0	0	0	0	0	0	0	0	0
AT1G61650		miscRNA(AT1G61650)	0	0	0	0	0	0	0	0	0	0	0	0	0	0	0	0	0	0	0	0	0	0	0
AT1G61685		miscRNA(AT1G61685)	0	0	0	0	0	0	0	0	0	0	0	0	0	0	0	0	0	0	0	0	0	0	0
AT1G61688		Defensin-like (DEFL) family protein(AT1G61688)	0	0	0	0	0	0	0	0	0	0	0	0	0	0	0	0	0	0	0	0	0	0	0
AT1G61700	RNA polymerases N 8 kDa subunit, putative, expressed	RNA polymerases N / 8 kDa subunit(AT1G61700)	0	0	0	0	0	0	0	0	0	0	0	0	0	0	0	0	0	0	0	0.326203	0	0	0
AT1G61732		ncRNA(MIR776)	0	0	0	0	0	0	0	0	0	0	0	0	0	0	0	0	0	0	0	0	0	0	0
AT1G61840	DC1 domain-containing protein, putative, expressed	Cysteine/Histidine-rich C1 domain family protein(AT1G61840)	0	0	0	0	0	0	0	0	0	0	0	0	0	0	0	0	0	0	0	0	0	0	0
AT1G61880		tRNA(AT1G61880)	0	0	0	0	0	0	0	0	0	0	0	0	0	0	0	0	0	0	0	0	0	0	0
AT1G61910		tRNA(AT1G61910)	0	0	0	0	0	0	0	0	0	0	0	0	0	0	0	0	0	0	0	0	0	0	0
AT1G61940	OsFBT5 - F-box and tubby domain containing protein, expressed	tubby like protein 4(TLP4)	0	0	0	0	0	0	0	0	0	0	0	0	0	0	0	0	0	0	0	0	0	0	0
AT1G61950	CAMK_CAMK_like.33 - CAMK includes calcium/calmodulin depedent protein kinases, expressed	calcium-dependent protein kinase 19(CPK19)	0	0	0	0	0	0	0	0	0	0	0	0	0	0	0	0	0	0	0	0	0	0	0
AT1G62035		ncRNA(MIR171c)	0	0	0	0	0	0	0	0	0	0	0	0	0	0	0	0	0	0	0	0	0	0	0
AT1G62060		transmembrane protein(AT1G62060)	0	0	0	0	0	0	0	0	0	0	0	0	0	0	0	0	0	0	0	0	0	0	0
AT1G62070		hypothetical protein(AT1G62070)	0	0	0	0	0	0	0	0	0	0	0	0	0	0	0	0	0	0	0	0	0	0	0
AT1G62075.1		#N/A	0	0	0	0	0	0	0	0	0	0	0	0	0	0	0	0	0	0	0	0	0	0	0
AT1G62080		transmembrane protein(AT1G62080)	0	0	0	0	0	0	0	0	0	0	0	0	0	0	0	0	0	0	0.241876	0	0	0	0
AT1G62160	serpin domain containing protein, putative, expressed	Serine protease inhibitor (SERPIN) family protein(AT1G62160)	0	0	0	0	0	0	0	0	0	0	0	0	0	0	0	0	0	0	0	0	0	0	0
AT1G62181		#N/A	0	0	0	0	0	0	0	0	0	0	0	0	0	0	0	0	0	0	0	0	0	0	0
AT1G62210		hypothetical protein(AT1G62210)	0	0	0	0	0	0	0	0	0	0	0	0	0	0	0	0	0	0	0	0	0	0	0
AT1G62214		miscRNA(AT1G62214)	0	0	0	0	0	0	0	0	0	0	0	0	0	0	0	0	0	0	0	0	0	0	0
AT1G62220		transmembrane protein(AT1G62220)	0	0	0	0	0	0	0	0	0	0	0	0	0	0	0	0	0	0	0	0	0	0	0
AT1G62225		transmembrane protein(AT1G62225)	0	0	0	0	0	0	0	0	0	0	0	0	0	0	0	0	0	0	0	0	0	0	0
AT1G62262	C4-dicarboxylate transporter/malic acid transport protein domain containing protein, expressed	SLAC1 homologue 4(SLAH4)	0	0	0	0	0	0	0	0	0	0	0	0	0	0	0	0	0	0	0	0	0	0	0
AT1G62270	OsFBX331 - F-box domain containing protein, expressed	F-box and associated interaction domains-containing protein(AT1G62270)	0	0	0	0	0	0	0	0	0	0	0	0	0	0	0	0	0	0	0	0	0	0	0
AT1G62280	C4-dicarboxylate transporter/malic acid transport protein domain containing protein, expressed	SLAC1 homologue 1(SLAH1)	0	0	0	0	0	0	0	0	0	0	0	0	0	0.0912135	0	0	0	0	0	0	0	0	0
AT1G62301		#N/A	0	0	0	0	0	0	0	0	0	0	0	0	0	0	0	0	0	0	0	0	0	0	0
AT1G62333		hypothetical protein(AT1G62333)	0	0	0	0	0	0	0	0	0	0	0	0	0	1.22604	0.83196	0	0	0	0	0	0	0	0
AT1G62340	OsSub52 - Putative Subtilisin homologue, expressed	PA-domain containing subtilase family protein(ALE1)	0	0	0	0	0	0	0	0	0	0	0	0.0473011	0	0	0	0	0	0	0	0	0	0	0
AT1G62360	Homeobox domain containing protein, expressed	KNOX/ELK homeobox transcription factor(STM)	0	0	0	0	0	0	0	0	0	0	0	0	0	0	0	0	0	0	0	0	0	0	0
AT1G62410	eukaryotic initiation factor iso-4F subunit p82-34, putative, expressed	MIF4G domain-containing protein(AT1G62410)	0	0	0	0	0	0	0	0	0	0	0	0	0	0	0	0	0	0	0	0	0	0	0
AT1G62421		hypothetical protein(AT1G62421)	0	0	0	0	0	0	0	0	0	0	0	0	0	0	0	0	0	0	0	0	0	0	0
AT1G62460.1		#N/A	0	0	0	0	0	0	0	0	0	0	0	0	0	0	0	0	0	0	0	0	0	0	0
AT1G62500	LTPL128 - Protease inhibitor/seed storage/LTP family protein precursor, expressed	Bifunctional inhibitor/lipid-transfer protein/seed storage 2S albumin superfamily protein(AT1G62500)	0	0	0	0	0	0	0	0	0	0	0	0	0	0	0	0	0	0	0	0	0	0	0
AT1G62550.1		#N/A	0	0	0	0	0	0	0	0	0	0	0	0	0	0	0	0	0	0	0	0	0	0	0
AT1G62650		miscRNA(AT1G62650)	0	0	0	0	0	0	0	0	0	0	0	0	0	0	0	0	0	0	0	0	0	0	0
AT1G62695.1		#N/A	0	0	0	0	0	0	0	0	0	0	0	0	0	0	0	0	0	0	0	0	0	0	0
AT1G62863		#N/A	0	0	0	0	0	0	0	0	0	0	0	0	0	0	0	0	0	0	0	0	0	0	0
AT1G62978		transmembrane protein(AT1G62978)	0	0	0	0	0	0	0	0	0	0	0	0	0	0	0	0	0	0	0	0	0	0	0
AT1G63005		ncRNA(MIR399b)	0	0	0	0	0	0	0	0	0	0	0	0	0	0	0	0	0	0	0	0	0	0	0
AT1G63060	expressed protein	ribosome biogenesis NEP1-like protein(AT1G63060)	0	0	0	0	0	0	0	0	0	0	0	0	0	0	0	0	0	0	0	0	0	0	0
AT1G63105		hypothetical protein(AT1G63105)	0	0	0	0	0	0	0	0	0	0	0	0	0	0	0	0	0	0	0	0	0	0	0
AT1G63140	O-methyltransferase, putative, expressed	O-methyltransferase family protein(AT1G63140)	0	0	0	0	0	0	0	0	0	0	0	0	0	0	0	0	0	0	0	0	0	0	0
AT1G63190		Cystatin/monellin superfamily protein(AT1G63190)	0	0	0	0	0	0	0	0	0	0	0	0	0	0	0	0	0	0	0	0	0	0	0
AT1G63200		Cystatin/monellin superfamily protein(AT1G63200)	0	0	0	0	0	0	0	0	0	0	0	0	0	0	0	0	0	0	0	0	0	0	0
AT1G63205		Cystatin/monellin superfamily protein(AT1G63205)	0	0	0	0	0	0	0	0	0	0	0	0	0	0	0	0	0	0	0	0	0	0	0
AT1G63206		Cystatin/monellin superfamily protein(AT1G63206)	0	0	0	0	0	0	0	0	0	0	0	0	0	0	0	0	0	0	0	0	0	0	0
AT1G63245		CLAVATA3/ESR-RELATED 14(CLE14)	0	0	0	0	0	0	0	0	0	0	0	0	0	0	0	0	0	0	0	10.8195	0	0	0
AT1G63320	pentatricopeptide, putative, expressed	Pentatricopeptide repeat (PPR) superfamily protein(AT1G63320)	0	0	0	0	0	0	0	0	0	0	0	0	0	0	0	0	0	0	0	0	0	0	0
AT1G63330	Rf1, mitochondrial precursor, putative, expressed	Pentatricopeptide repeat (PPR) superfamily protein(AT1G63330)	0	0	0	0	0	0	0	0	0	0	0	0	0	0	0	0	0	0	0	0	0	0	0
AT1G63410	DUF567 domain containing protein, putative, expressed	LURP-one-like protein (DUF567)(AT1G63410)	0	0	0	0	0	0	0	0	0	0	0	0	0	0	0	0	0	0	0	0	0	0	0
AT1G63510		tRNA(AT1G63510)	0	0	0	0	0	0	0	0	0	0	0	0	0	0	0	0	0	0	0	0	0	0	0
AT1G63522		Defensin-like (DEFL) family protein(AT1G63522)	0	0	0	0	0	0	0	0	0	0	0	0	0	0	0	0	0	0	0	0	0	0	0
AT1G63535		Defensin-like (DEFL) family protein(AT1G63535)	0	0	0	0	0	0	0	0	0	0	0	0	0	0	0	0	0	0	0	0	0	0	0
AT1G63540,AT1G63550	OsNucAP3 - Putative Nucleoporin Autopeptidase homologue, expressed	#N/A	0	0	0	0	0	0	0	0	0	0	0	0	0	0	0	0	0	0	0	0	0	0	0
AT1G63560	TKL_IRAK_DUF26-lc.12 - DUF26 kinases have homology to DUF26 containing loci, expressed	#N/A	0	0	0	0	0	0	0	0	0	0	0	0	0	0	0	0	0	0	0	0	0	0	0
AT1G63590	cysteine-rich repeat secretory protein 55 precursor, putative, expressed	Receptor-like protein kinase-related family protein(AT1G63590)	0	0	0	0	0	0	0	0	0	0	0	0	0	0	0	0	0	0	0	0	0	0	0
AT1G63600	TKL_IRAK_DUF26-lc.12 - DUF26 kinases have homology to DUF26 containing loci, expressed	Receptor-like protein kinase-related family protein(AT1G63600)	0	0	0	0	0	0	0	0	0	0	0	0	0	0	0	0	0	0	0	0	0	0	0
AT1G63790		tRNA(AT1G63790)	0	0	0	0	0	0	0	0	0	0	0	0	0	0	0	0	0	0	0	0	0	0	0
AT1G63920		miscRNA(AT1G63920)	0	0	0	0	0	0	0	0	0	0	0	0	0	0	0	0	0	0	0	0	0	0	0
AT1G64000	WRKY23, expressed	WRKY DNA-binding protein 56(WRKY56)	0	0	0	0	0	0	0	0	0	0	0.146637	0	0	0	0	0.303982	0	0	0	0	0	0	0
AT1G64030	serpin domain containing protein, putative, expressed	serpin 3(SRP3)	0	0	0	0	0	0	0	0	0	0	0	0	0	0	0	0	0	0	0	0	0	0	0
AT1G64235		Bifunctional inhibitor/lipid-transfer protein/seed storage 2S albumin superfamily protein(AT1G64235)	0	0	0	0	0	0	0	0	0	0	0	0	0	0	0	0.973802	0	0	0	0	0	0	0
AT1G64240.1		#N/A	0	0	0	0	0	0	0	0	0	0	0	0	0	0	0	0	0	0	0	0	0	0	0
AT1G64295	OsFBX306 - F-box domain containing protein, expressed	F-box associated ubiquitination effector family protein(AT1G64295)	0	0	0	0	0	0	0	0	0	0	0	0	0	0	0	0	0	0	0	0	0	0	0
AT1G64410,AT1G64410.1		#N/A	0	0	0	0	0	0	0	0	0	0	0	0	0	0	0	0	0	0	0	0	0	0	0
AT1G64420		tRNA(AT1G64420)	0	0	0	0	0	0	0	0	0	0	0	0	0	0	0	0	0	0	0	0	0	0	0
AT1G64585	expressed protein	ROTUNDIFOLIA like 22(RTFL22)	0	0	0	0	0	0	0	0	0	0	0	0	0	0	0	0	0	0	0	0	0	0	0
AT1G64590	retinol dehydrogenase, putative, expressed	NAD(P)-binding Rossmann-fold superfamily protein(AT1G64590)	0	0	0	0	0	0	0	0	0	0	0	0	0	0	0	0	0	0	0	0	0	0	0
AT1G64730		miscRNA(AT1G64730)	0	0	0	0	0	0	0	0	0	0	0	0	0	0	0	0	0	0	0	0	0	0	0
AT1G64800		DNA binding / transcription factor(AT1G64800)	0	0	0	0	0	0	0	0	0	0	0	0	0	0	0	0	0	0	0	0	0	0	0
AT1G64830	aspartic proteinase nepenthesin precursor, putative, expressed	Eukaryotic aspartyl protease family protein(AT1G64830)	0	0	0	0	0	0	0	0	0	0	0	0	0	0	0	0	0	0	0	0	0	0	0
AT1G64870	expressed protein	hypothetical protein(AT1G64870)	0	0	0	0	0	0	0	0	0	0	0	0	0	0	0	0	0	0	0	0	0	0	0
AT1G64910	UDP-glucoronosyl and UDP-glucosyl transferase domain containing protein, expressed	UDP-Glycosyltransferase superfamily protein(AT1G64910)	0	0	0	0	0	0	0	0	0	0	0	0	0	0	0	0	0	0	0	0	0	0	0
AT1G64920	UDP-glucoronosyl and UDP-glucosyl transferase domain containing protein, expressed	UDP-Glycosyltransferase superfamily protein(AT1G64920)	0	0	0	0	0	0	0	0	0	0	0	0	0	0	0	0	0	0	0	0	0	0	0
AT1G64930	transposon protein, putative, unclassified, expressed	cytochrome P450, family 87, subfamily A, polypeptide 7(CYP89A7)	0	0	0	0	0	0	0	0	0	0	0	0	0	0	0	0	0	0	0	0	0	0	0
AT1G65050	ubiquitin carboxyl-terminal hydrolase, putative, expressed	TRAF-like superfamily protein(AT1G65050)	0	0	0	0	0	0	0	0	0	0	0	0	0	0	0	0	0	0	0	0	0	0	0
AT1G65113		SCR-like 2(SCRL2)	0	0	0	0	0	0	0	0	0	0	0	0	0	0	0	0	0	0	0	0	0	0	0
AT1G65140	ubiquitin carboxyl-terminal hydrolase domain containing protein, expressed	Ubiquitin carboxyl-terminal hydrolase family protein(AT1G65140)	0	0	0	0	0	0	0	0	0	0	0	0	0	0	0	0	0	0	0	0	0	0	0
AT1G65160	ubiquitin carboxyl-terminal hydrolase domain containing protein, expressed	ubiquitin carboxyl-terminal hydrolase family protein(AT1G65160)	0	0	0	0	0	0	0	0	0	0	0	0	0	0	0	0	0	0	0	0	0	0	0
AT1G65170	ubiquitin carboxyl-terminal hydrolase domain containing protein, expressed	Ubiquitin carboxyl-terminal hydrolase family protein(AT1G65170)	0	0	0	0	0	0	0	0	0	0	0	0	0	0	0	0	0	0	0	0	0	0	0
AT1G65210	rhamnogalacturonate lyase, putative, expressed	Galactose-binding protein(AT1G65210)	0	0	0	0	0	0	0	0	0	0	0	0	0	0	0	0	0	0	0	0	0	0	0
AT1G65300	OsMADS89 - MADS-box family gene with M-gamma type-box, expressed	AGAMOUS-like 38(AGL38)	0	0	0	0	0	0	0	0	0	0	0	0	0	0	0	0	0	0	0	0	0	0	0
AT1G65340	cytochrome P450 protein, putative, expressed	cytochrome P450, family 96, subfamily A, polypeptide 3(CYP96A3)	0	0	0	0	0	0	0	0	0	0	0	0	0	0	0	0	0	0	0	0	0	0	0
AT1G65342		transmembrane protein(AT1G65342)	0	0	0	0	0	0	0	0	0	0	0	0	0	0	0	0	0	0	0	0	0	0	0
AT1G65346		hypothetical protein(AT1G65346)	0	0	0	0	0	0	0	0	0	0	0	0	0	0	0	0	0	0	0	0	0	0	0
AT1G65347.1		#N/A	0	0	0	0	0	0	0	0	0	0	0	0	0	0	0	0	0	0	0	0	0	0	0
AT1G65350	ubiquitin family protein, putative, expressed	ubiquitin 13(UBQ13)	0	0	0	0	0	0	0	0	0	0	0	0	0	0	0	0	0	0	0	0	0	0	0
AT1G65352		Putative membrane lipoprotein(AT1G65352)	0	0	0	0	0	0	0	0	0	0	0	0	0	0	0	0	0	0	0	0	0	0	0
AT1G65365		miscRNA(AT1G65365)	0	0	0	0	0	0	0	0	0	0	0	0	0	0	0	0	0	0	0	0	0	0	0
AT1G65483		hypothetical protein(AT1G65483)	0	0	0	0	0	0	0	0	0	0	0	0	0	0	0	0	0	0	0	0	0	0	0
AT1G65485.1		#N/A	0	0	0	0	0	0	0	0	0	0	0	0	0	0	0.435368	0	0	0	0	0	0	0	0
AT1G65541		hypothetical protein(AT1G65541)	0	0	0	0	0	0	0	0	0	0	0	0	0	0	0	0	0	0	0	0	0	0	0
AT1G65550	nucleobase-ascorbate transporter, putative, expressed	Xanthine/uracil permease family protein(AT1G65550)	0	0	0	0	0	0	0	0	0	0	0	0	0	0	0	0	0	0	0	0	0	0	0
AT1G65570	polygalacturonase, putative, expressed	Pectin lyase-like superfamily protein(AT1G65570)	0	0	0	0	0	0	0	0	0	0	0	0	0	0	0	0	0	0	0	0	0	0	0
AT1G65585		miscRNA(AT1G65585)	0	0	0	0	0	0	0	0	0	0	0	0	0	0	0	0.18152	0	0	0	0	0	0	0
AT1G65630	OsDegp7 - Putative Deg protease homologue, expressed	DegP protease 3(DEG3)	0	0	0	0	0	0	0	0	0	0	0	0	0	0	0	0	0	0	0	0	0	0	0
AT1G65640	OsDegp7 - Putative Deg protease homologue, expressed	DegP protease 4(DEG4)	0	0	0	0	0	0	0	0	0	0	0	0	0	0	0	0	0	0	0	0	0	0	0
AT1G65670	cytochrome P450, putative, expressed	cytochrome P450, family 702, subfamily A, polypeptide 1(CYP702A1)	0	0	0	0	0	0	0	0	0	0	0	0	0	0	0	0	0	0	0	0	0	0	0
AT1G65680	expansin precursor, putative, expressed	expansin B2(EXPB2)	0	0	0	0	0	0	0	0	0	0	0	0	0	0	0	0	0	0	0	0	0	0	0
AT1G65681	expansin precursor, putative, expressed	beta expansin 6(EXPB6)	0	0	0	0	0	0	0	0	0	0	0	0	0	0	0	0	0	0	0	0	0	0	0
AT1G65740	F-box domain containing protein, expressed	ascorbic acid mannose pathway regulator (DUF295)(UCL1)	0	0	0	0	0	0	0	0	0	0	0	0	0	0	0	0	0	0	0	0	0	0	0
AT1G65750.1		#N/A	0	0	0	0	0	0	0	0	0	0	0	0	0	0	0	0	0	0	0	0	0	0	0
AT1G65770	OsFBDUF16 - F-box and DUF domain containing protein, expressed	ascorbic acid mannose pathway regulator 1(AMR1)	0	0	0	0	0	0	0	0	0	0	0	0	0	0	0	0	0	0	0	0	0	0	0
AT1G65780	tRNA-splicing endonuclease positive effector-related, putative, expressed	P-loop containing nucleoside triphosphate hydrolases superfamily protein(AT1G65780)	0	0	0	0	0	0	0	0	0	0	0	0	0	0	0	0	0	0	0	0	0	0	0
AT1G65830		tRNA(AT1G65830)	0	0	0	0	0	0	0	0	0	0	0	0	0	0	0	0	0	0	0	0	0	0	0
AT1G65875		miscRNA(AT1G65875)	0	0	0	0	0	0	0	0	0	0	0	0	0	0	0	0	0	0	0	0	0	0	0
AT1G65907		#N/A	0	0	0	0	0	0	0	0	0	0	0	0	0	0	0	0	0	0	0	0	0	0	0
AT1G65940		miscRNA(AT1G65940)	0	0	0	0	0	0	0	0	0	0	0	0	0	0	0	0	0	0	0	0	0	0	0
AT1G65990	peroxiredoxin, putative, expressed	type 2 peroxiredoxin-related / thiol specific antioxidant / mal allergen family protein(AT1G65990)	0	0	0	0	0	0	0	0	0	0	0	0	0	0	0	0	0	0	0	0	0	0	0
AT1G66000		hypothetical protein (DUF577)(AT1G66000)	0	0	0	0	0	0	0	0	0	0	0	0	0	0	0	0	0	0	0	0	0	0	0
AT1G66010		miscRNA(AT1G66010)	0	0	0	0	0	0	0	0	0	0	0	0	0	0	0	0	0	0	0	0	0	0	0
AT1G66030	cytochrome P450 protein, putative, expressed	cytochrome P450, family 96, subfamily A, polypeptide 14 pseudogene(CYP96A14P)	0	0	0	0	0	0	0	0	0	0	0.546881	0	0	0	0	0	0	0	0	0	0	0	0
AT1G66045		reverse transcriptase-like protein(AT1G66045)	0	0	0	0	0	0	0	0	0	0	0	0	0	0	0	0	0	0	0	0	0	0	0
AT1G66145		CLAVATA3/ESR-RELATED 18(CLE18)	0	0	0	0	0	0	0	0	0	0	0	0	0	0	0	0	0	0	0	0	0	0	0
AT1G66210	OsSub59 - Putative Subtilisin homologue, expressed	Subtilisin-like serine endopeptidase family protein(AT1G66210)	0	0	0	0	0	0	0	0	0	0	0	0	0	0	0	0	0	0	0	0	0	0	0
AT1G66220	OsSub59 - Putative Subtilisin homologue, expressed	Subtilase family protein(AT1G66220)	0	0	0	0	0	0	0	0	0	0	0	0	0	0	0	0	0	0	0	0	0	0	0
AT1G66270	Os6bglu24 - beta-glucosidase homologue, similar to G. max isohydroxyurate hydrolase, expressed	Glycosyl hydrolase superfamily protein(BGLU21)	0	0	0	0	0	0	0	0	0	0	0	0	0	0	0	0	0	0	0	0	0	0	0
AT1G66280	Os6bglu24 - beta-glucosidase homologue, similar to G. max isohydroxyurate hydrolase, expressed	Glycosyl hydrolase superfamily protein(BGLU22)	0	0	0	0	0	0	0	0	0	0	0	0	0	0	0	0	0	0	0	0	0	0	0
AT1G66290	OsFBLD5 - F-box, LRR and FBD domain containing protein, expressed	F-box/RNI-like superfamily protein(AT1G66290)	0	0	0	0	0	0	0	0	0	0	0	0	0	0	0	0	0	0	0	0	0	0	0
AT1G66360	expressed protein	Calcium-dependent lipid-binding (CaLB domain) family protein(AT1G66360)	0	0	0	0	0	0	0	0	0	0	0	0	0	0.130077	0	0	0	0	0	0	0	0	0
AT1G66420	transcription regulator, putative, expressed	DNA-binding storekeeper protein-related transcriptional regulator(AT1G66420)	0	0	0	0	0	0	0	0	0	0	0	0	0	0	0	0	0	0	0	0	0	0	0
AT1G66440	DC1 domain-containing protein, putative, expressed	Cysteine/Histidine-rich C1 domain family protein(AT1G66440)	0	0	0	0	0	0	0	0	0	0	0	0	0	0	0	0	0	0	0	0	0	0	0
AT1G66470	helix-loop-helix DNA-binding domain containing protein, expressed	ROOT HAIR DEFECTIVE6(RHD6)	0	0	0	0	0	0	0	0	0	0	0	0	0	0	0	0	0	0	0	0	0	0	0
AT1G66475		#N/A	0	0	0	0	0	0	0	0	0	0	0	0	0	0	0	0	0	0	0	0	0	0	0
AT1G66490		F-box and associated interaction domains-containing protein(AT1G66490)	0	0	0	0	0	0	0	0	0	0	0	0	0	0	0	0	0	0	0	0	0	0	0
AT1G66534		miscRNA(AT1G66534)	0	0	0	0	0	0	0	0	0	0	0	0	0	0	0	0	0	0	0	0	0	0	0
AT1G66553		#N/A	0	0	0	0	0	0	0	0	0	0	0	0	0	0	0	0	0	0	0	0	0	0	0
AT1G66560	WRKY79, expressed	WRKY DNA-binding protein 64(WRKY64)	0	0	0	0	0	0	0	0	0	0	0	0	0	0	0	0	0	0	0	0	0	0	0
AT1G66630	seven in absentia protein family protein, putative, expressed	Protein with RING/U-box and TRAF-like domain(AT1G66630)	0	0	0	0	0	0	0	0	0	0	0	0	0	0	0	0	0	0	0	0	0	0	0
AT1G66640	OsFBO11 - F-box and other domain containing protein, expressed	RNI-like superfamily protein(AT1G66640)	0	0	0	0	0	0	0	0	0	0	0	0	0	0	0	0	0	0	0	0	0	0	0
AT1G66710		miscRNA(AT1G66710)	0	0	0	0	0	0	0	0	0	0	0	0	0	0	0	0	0	0	0	0	0	0	0
AT1G66783		ncRNA(MIR157a)	0	0	0	0	0	0	0	0	0	0	0	0	0	0	0	0	0	0	0	0	0	0	0
AT1G66790		#N/A	0	0	0	0	0	0	0	0	0	0	0	0	0	0	0	0	0	0	0	0	0	0	0
AT1G66795		ncRNA(MIR157b)	0	0	0	0	0	0	0	0	0	0	0	0	0	0	0	0	0	0	0	0	0	0	0
AT1G66800	NAD dependent epimerase/dehydratase family protein, putative, expressed	NAD(P)-binding Rossmann-fold superfamily protein(AT1G66800)	0	0	0	0	0	0	0	0	0	0	0	0.130088	0	0	0	0	0	0	0	0	0	0	0
AT1G66850	LTPL152 - Protease inhibitor/seed storage/LTP family protein precursor, expressed	Bifunctional inhibitor/lipid-transfer protein/seed storage 2S albumin superfamily protein(AT1G66850)	0	0	0	0	0	0	0	0	0	0	0	0	0	0	0	0	0	0	0	0	0	0	0
AT1G66852	glucan endo-1,3-beta-glucosidase precursor, putative, expressed	Carbohydrate-binding X8 domain superfamily protein(AT1G66852)	0	0	0	0	0	0	0	0	0	0	0	0	0	0	0	0	0	0	0	0	0	0	0
AT1G66855	glucan endo-1,3-beta-glucosidase precursor, putative, expressed	Carbohydrate-binding X8 domain superfamily protein(AT1G66855)	0	0	0	0	0	0	0	0	0	0	0	0	0	0	0	0	0	0	0	0	0	0	0
AT1G66860	transposon protein, putative, unclassified, expressed	Class I glutamine amidotransferase-like superfamily protein(AT1G66860)	0	0	0	0	0	0	0	0	0	0	0	0	0	0	0	0	0	0	0.078749	0	0	0	0
AT1G66870	glucan endo-1,3-beta-glucosidase precursor, putative, expressed	Carbohydrate-binding X8 domain superfamily protein(AT1G66870)	0	0	0	0	0	0	0	0	0	0	0	0	0	0	0	0	0	0	0	0	0	0	0
AT1G66950	pleiotropic drug resistance protein, putative, expressed	pleiotropic drug resistance 11(ABCG39)	0	0	0	0	0	0	0	0	0	0	0	0	0	0	0	0	0	0	0	0	0	0	0
AT1G67010		miscRNA(AT1G67010)	0	0	0	0	0	0	0	0	0	0	0	0	0	0	0	0	0	0	0	0	0	0	0
AT1G67025	Protein kinase domain containing protein, expressed	wall-associated receptor kinase carboxy-terminal protein(AT1G67025)	0	0	0	0	0	0	0	0	0	0	0	0	0	0	0	0	0	0	0	0	0	0	0
AT1G67130	OsFBX158 - F-box domain containing protein, expressed	F-box family protein(AT1G67130)	0	0	0	0	0	0	0	0	0	0	0	0	0	0	0	0	0	0	0	0	0	0	0
AT1G67148		hypothetical protein(AT1G67148)	0	0	0	0	0	0	0	0	0	0	0	0	0	0	0	0	0	0	1.31916	0	0	0	0
AT1G67150	plant protein of unknown function domain containing protein, expressed	transmembrane protein, putative (DUF247)(AT1G67150)	0	0	0	0	0	0	0	0	0	0	0	0	0	0	0	0	0	0	0	0	0	0	0
AT1G67200		miscRNA(AT1G67200)	0	0	0	0	0	0	0	0	0	0	0	0	0	0	0	0	0	0	0	0	0	0	0
AT1G67240.1		#N/A	0	0	0	0	0	0	0	0	0	0	0	0	0	0	0	0	0	0	0	0	0	0	0
AT1G67450	OsFBX32 - F-box domain containing protein, expressed	F-box and associated interaction domains-containing protein(AT1G67450)	0	0	0	0	0	0	0	0	0	0	0	0	0	0	0	0	0	0	0	0	0	0	0
AT1G67455		F-box and associated interaction domains-containing protein(AT1G67455)	0	0	0	0	0	0	0	0	0	0	0	0	0	0	0	0	0	0	0	0	0	0	0
AT1G67481		ncRNA(MIR839)	0	0	0	0	0	0	0	0	0	0	0	0	0	0	0	0	0	0	0	0	0	0	0
AT1G67645		miscRNA(AT1G67645)	0	0	0	0	0	0	0	0	0	0	0	0	0	0	0	0	0	0	0	0	0	0	0
AT1G67670		hypothetical protein(AT1G67670)	0	0	0	0	0	0	0	0	0	0	0	0	0	0	0	0	0	0	0	0	0	0	0
AT1G67770	AML1, putative, expressed	terminal EAR1-like 2(TEL2)	0	0	0	0	0	0	0	0	0	0	0	0	0	0	0	0	0	0	0	0	0	0	0
AT1G67775		CLAVATA3/ESR-RELATED 8(CLE8)	0	0	0	0	0	0	0	0	0	0	0	0	0	0	0	0	0	0	0	0	0	0	0
AT1G67875		#N/A	0	0	0	0	0	0	0	0	0	0	0	0	0	0	0	0	0	0	0	0	0	0	0
AT1G67990	caffeoyl-CoA O-methyltransferase, putative, expressed	S-adenosyl-L-methionine-dependent methyltransferases superfamily protein(TSM1)	0	0	0	0	0	0	0	0	0	0	0	0	0	0	0.174585	0	0	0	0	0	0	0	0
AT1G68040	jasmonate O-methyltransferase, putative, expressed	S-adenosyl-L-methionine-dependent methyltransferases superfamily protein(AT1G68040)	0	0	0	0	0	0	0	0	0	0	0	0	0	0	0.268511	0	0	0	0	0	0	0	0
AT1G68090	annexin, putative, expressed	annexin 5(ANN5)	0	0	0	0	0	0	0	0	0	0	0	0	0	0	0	0	0	0	0	0	0	0	0
AT1G68210	two-component response regulator, putative, expressed	pseudo-response regulator 6(APRR6)	0	0	0	0	0	0	0	0	0	0	0	0	0	0	0	0	0	0	0	0	0	0	0
AT1G68270	AMP-binding domain containing protein, expressed	AMP-dependent synthetase and ligase family protein(AT1G68270)	0	0	0	0	0	0	0	0	0	0	0	0	0	0	0	0	0	0	0	0	0	0	0
AT1G68280	thioesterase family protein, putative, expressed	Thioesterase superfamily protein(AT1G68280)	0	0	0	0	0	0	0	0	0	0	0	0	0	0	0	0	0	0	0	0	0	0	0
AT1G68285.1		#N/A	0	0	0	0	0	0	0	0	0	0	0	0	0	0	0	0	0	0	0	0	0	0	0
AT1G68380	DNA binding protein, putative, expressed	Core-2/I-branching beta-1,6-N-acetylglucosaminyltransferase family protein(AT1G68380)	0	0	0	0	0	0	0	0	0	0	0	0	0	0	0	0	0	0	0	0	0	0	0
AT1G68420	tRNA synthetases class II domain containing protein, expressed	Class II aaRS and biotin synthetases superfamily protein(AT1G68420)	0	0	0	0	0	0	0	0	0	0	0	0	0	0	0	0	0	0	0	0	0	0	0
AT1G68480	ZOS1-02 - C2H2 zinc finger protein, expressed	C2H2 and C2HC zinc fingers superfamily protein(JAG)	0	0	0	0	0	0	0	0	0	0	0	0	0	0	0	0	0	0	0	0	0	0	0
AT1G68526		hypothetical protein(AT1G68526)	0	0	0	0	0	0	0	0	0	0	0	0	0	0	0	0	0	0	0	0	0	0	0
AT1G68750	phosphoenolpyruvate carboxylase, putative, expressed	phosphoenolpyruvate carboxylase 4(PPC4)	0	0	0	0	0	0	0	0	0	0	0	0	0	0	0	0	0	0	0	0	0	0	0
AT1G68845		hypothetical protein(AT1G68845)	0	0	0	0	0	0	0	0	0	0	0	0	0	0	0	0	0	0	0	0	0	0	0
AT1G68860		tRNA(AT1G68860)	0	0	0	0	0	0	0	0	0	0	0	0	0	0	0	0	0	0	0	0	0	0	0
AT1G68875		hypothetical protein(AT1G68875)	0	0	0	0	0	0	0	0	0	0	0	0	0	0	0	0	0	0	0	0	0	0	0
AT1G68905		Defensin-like (DEFL) family protein(AT1G68905)	0	0	0	0	0	0	0	0	0	0	0	0	0	0	0	0	0	0	0	0	0	0	0
AT1G68907		Defensin-like (DEFL) family protein(AT1G68907)	0	0	0	0	0	0	0	0	0	0	0	0	0	0	0	0	0	0	0	0	0	0	0
AT1G68950		tRNA(AT1G68950)	0	0	0	0	0	0	0	0	0	0	0	0	0	0	0	0	0	0	0	0	0	0	0
AT1G68970		tRNA(AT1G68970)	0	0	0	0	0	0	0	0	0	0	0	0	0	0	0	0	0	0	0	0	0	0	0
AT1G69000		tRNA(AT1G69000)	0	0	0	0	0	0	0	0	0	0	0	0	0	0	0	0	0	0	0	0	0	0	0
AT1G69090	OsFBDUF13 - F-box and DUF domain containing protein, expressed	F-box protein (DUF295)(AT1G69090)	0	0	0	0	0	0	0	0	0	0	0	0	0	0	0	0	0	0	0	0	0	0	0
AT1G69100	aspartic proteinase oryzasin-1 precursor, putative, expressed	Eukaryotic aspartyl protease family protein(AT1G69100)	0	0	0	0	0	0	0	0	0	0	0	0	0	0	0	0	0	0	0	0	0	0	0
AT1G69110		miscRNA(AT1G69110)	0	0	0	0	0	0	0	0	0	0	0	0	0	0	0	0	0	0	0	0	0	0	0
AT1G69120	OsMADS14 - MADS-box family gene with MIKCc type-box, expressed	K-box region and MADS-box transcription factor family protein(AP1)	0	0	0	0	0	0	0	0	0	0	0	0	0	0	0	0	0	0	0	0	0	0	0
AT1G69130		tRNA(AT1G69130)	0	0	0	0	0	0	0	0	0	0	0	0	0	0	0	0	0	0	0	0	0	0	0
AT1G69180	YABBY domain containing protein, putative, expressed	Plant-specific transcription factor YABBY family protein(CRC)	0	0	0	0	0	0	0	0	0	0	0	0	0	0	0	0	0	0	0	0	0	0	0
AT1G69240	esterase, putative, expressed	methyl esterase 15(MES15)	0	0	0	0	0	0	0	0	0	0	0.102533	0	0	0	0	0	0	0	0	0	0	0	0
AT1G69300		tRNA(AT1G69300)	0	0	0	0	0	0	0	0	0	0	0	0	0	0	0	0	0	0	0	0	0	0	0
AT1G69543		miscRNA(AT1G69543)	0	0	0	0	0	0	0	0	0	0	1.10337	0	0	1.85666	0	0	0	1.39043	0	0	0	0	0
AT1G69560	MYB family transcription factor, putative, expressed	myb domain protein 105(MYB105)	0	0	0	0	0	0	0	0	0	0	0	0	0	0	0	0	0	0	0	0	0	0	0
AT1G69590		miscRNA(AT1G69590)	0	0	0	0	0	0	0	0	0	0	0	0	0	0	0	0	0	0	0	0	0	0	0
AT1G69650	MATH domain containing protein, expressed	TRAF-like family protein(AT1G69650)	0	0	0	0	0	0	0	0	0	0	0	0	0	0	0	0	0	0	0	0	0	0	0
AT1G69792		ncRNA(MIR395d)	0	0	0	0	0	0	0	0	0	0	0	0	0	0	0	0	0	0	0	0	0	0	0
AT1G69795		ncRNA(MIR395e)	0	0	0	0	0	0	0	0	0	0	0	0	0	0	0	0	0	0	0	0	0	0	0
AT1G69797		ncRNA(MIR395f)	0	0	0	0	0	0	0	0	0	0	0	0	0	0	0	0	0	0	0	0	0	0	0
AT1G69818		Defensin-like (DEFL) family protein(AT1G69818)	0	0	0	0	0	0	0	0	0	0	0	0	0	0	0	0	0	0	0	0	0	0	0
AT1G69820	gamma-glutamyltranspeptidase 1 precursor, putative, expressed	gamma-glutamyl transpeptidase 3(GGT3)	0	0	0	0	0	0	0	0	0	0	0	0	0	0	0	0	0	0	0	0	0	0	0
AT1G69825		defensin-like protein(AT1G69825)	0	0	0	0	0	0	0	0	0	0	0	0	0	0	0	0	0	0	0	0	0	0	0
AT1G69828		Defensin-like (DEFL) family protein(AT1G69828)	0	0	0	0	0	0	0	0	0	0	0	0	0	0	0	0	0	0	0	0	0	0	0
AT1G69860	peptide transporter PTR2, putative, expressed	Major facilitator superfamily protein(AT1G69860)	0	0	0	0	0	0	0	0	0	0	0	0	0	0	0.0862214	0	0	0	0	0	0	0	0
AT1G69981		miscRNA(AT1G69981)	0	0	0	0	0	0	0	0	0	0	0	0	0	0	0	0	0	0	0	0	0	0	0
AT1G70010.1		#N/A	0	0	0	0	0	0	0	0	0	0	0	0	0	0	0	0	0	0	0	0	0	0	0
AT1G70040		transmembrane protein, putative (DUF1163)(AT1G70040)	0	0	0	0	0	0	0	0	0	0	0	0	0	0	0	0	0	0	0	0	0	0	0
AT1G70050		tRNA(AT1G70050)	0	0	0	0	0	0	0	0	0	0	0	0	0	0	0	0	0	0	0	0	0	0	0
AT1G70209		hypothetical protein(AT1G70209)	0	0	0	0	0	0	0	0	0	0	0	0	0	0	0	0	0	0	0	0	0	0	0
AT1G70540	invertase/pectin methylesterase inhibitor family protein, putative, expressed	Plant invertase/pectin methylesterase inhibitor superfamily protein(EDA24)	0	0	0	0	0	0	0	0	0	0	0	0	0	0	0	0	0	0	0	0	0	0	0
AT1G70720	invertase/pectin methylesterase inhibitor family protein, putative, expressed	Plant invertase/pectin methylesterase inhibitor superfamily protein(AT1G70720)	0	0	0	0	0	0	0	0	0	0	0	0	0	0	0	0	0	0	0	0	0	0	0
AT1G70840	pathogenesis-related Bet v I family protein, putative, expressed	MLP-like protein 31(MLP31)	0	0	0	0	0	0	0	0	0	0	0	0	0	0	0	0	0	0	0	0	0	0	0
AT1G70850	pathogenesis-related Bet v I family protein, putative, expressed	MLP-like protein 34(MLP34)	0	0	0	0	0	0	0	0	0	0	0	0	0	0	0	0	0	0	0	0	0	0	0
AT1G70870		Polyketide cyclase/dehydrase and lipid transport superfamily protein(AT1G70870)	0	0	0	0	0	0	0	0	0	0	0	0	0	0	0	0	0	0	0	0	0	0	0
AT1G70944		transmembrane protein(AT1G70944)	0	0	0	0	0	0	0	0	0	0	0	0	0	0	0	0	0	0	0	0	0	0	0
AT1G70949		hypothetical protein(AT1G70949)	0	0	0	0	0	0	0	0	0	0	0	0	0	0	0	0	0	0	0	0	0	0	0
AT1G70960	OsFBO21 - F-box and other domain containing protein, expressed	F-box and associated interaction domains-containing protein(AT1G70960)	0	0	0	0	0	0	0	0	0	0	0	0	0	0	0	0	0	0	0	0	0	0	0
AT1G71002		ncRNA(MIR858a)	0	0	0	0	0	0	0	0	0	0	0	0	0	0	0	0	0	0	0	0	0	0	0
AT1G71235		hypothetical protein(AT1G71235)	0	0	0	0	0	0	0	0	0	0	0	0	0	0	0	0	0	0	0	0	0	0	0
AT1G71290		F-box associated ubiquitination effector family protein(AT1G71290)	0	0	0	0	0	0	0	0	0	0	0	0	0	0	0	0	0	0	0	0	0	0	0
AT1G71320	OsFBX290 - F-box domain containing protein, expressed	F-box family protein(AT1G71320)	0	0	0	0	0	0	0	0	0	0	0	0	0	0	0	0	0	0	0	0	0	0	0
AT1G71470		hypothetical protein(AT1G71470)	0	0	0	0	0	0	0	0	0	0	0.267135	0	0	0	0	0	0	0	0	0	0	0	0
AT1G71680	amino acid transporter, putative, expressed	Transmembrane amino acid transporter family protein(AT1G71680)	0	0	0	0	0	0	0	0	0	0	0	0	0	0	0	0	0	0	0	0	0	0	0
AT1G71690	plant-specific domain TIGR01627 family protein, expressed	glucuronoxylan 4-O-methyltransferase-like protein (DUF579)(AT1G71690)	0	0	0	0	0	0	0	0	0	0	0	0	0	0	0	0	0	0	0	0	0	0	0
AT1G71691	GDSL-like lipase/acylhydrolase, putative, expressed	GDSL-like Lipase/Acylhydrolase superfamily protein(AT1G71691)	0	0	0	0	0	0	0	0	0	0	0	0	0	0	0	0	0	0	0	0	0	0	0
AT1G71828		ncRNA(AT1G71828)	0	0	0	0	0	0	0	0	0	0	0	0	0	0	0	0	0	0	0	0	0	0	0
AT1G72000	plant neutral invertase domain containing protein, expressed	Plant neutral invertase family protein(A/N-InvF)	0	0	0	0	0	0	0	0	0	0	0	0.0920528	0	0	0	0	0	0	0	0.0735378	0	0	0
AT1G72141		transmembrane protein(AT1G72141)	0	0	0	0	0	0	0	0	0	0	0	0	0	0	0	0	0	0	0	0	0	0	0
AT1G72290	KUN1 - Kunitz-type trypsin inhibitor precursor, expressed	Kunitz family trypsin and protease inhibitor protein(AT1G72290)	0	0	0	0	0	0	0	0	0	0	0	0	0	0	0	0	0	0	0	0	0	0	0
AT1G72350	OsMADS23 - MADS-box family gene with MIKCc type-box, expressed	MADS-box transcription factor family protein(AT1G72350)	0	0	0	0	0	0	0	0	0	0	0	0	0	0	0	0	0	0	0	0	0	0	0
AT1G72460	receptor-like protein kinase 1, putative, expressed	Leucine-rich repeat protein kinase family protein(AT1G72460)	0	0	0	0	0	0	0	0	0	0	0	0	0	0	0	0	0	0	0	0	0	0	0
AT1G72570	AP2/EREBP transcription factor BABY BOOM, putative, expressed	Integrase-type DNA-binding superfamily protein(AT1G72570)	0	0	0	0	0	0	0	0	0	0	0	0	0	0	0	0	0	0	0	0	0	0	0
AT1G72580		hypothetical protein(AT1G72580)	0	0	0	0	0	0	0	0	0	0	0	0	0	0	0	0	0	0	0	0	0	0	0
AT1G72590	3-oxo-5-alpha-steroid 4-dehydrogenase, putative, expressed	3-oxo-5-alpha-steroid 4-dehydrogenase family protein(AT1G72590)	0	0	0	0	0	0	0	0	0	0	0	0	0	0	0	0	0	0	0	0	0	0	0
AT1G72780		tRNA(AT1G72780)	0	0	0	0	0	0	0	0	0	0	0	0	0	0	0	0	0	0	0	0	0	0	0
AT1G73000	bet v I allergen family protein, putative, expressed	PYR1-like 3(PYL3)	0	0	0	0	0	0	0	0	0	0	0	0	0	0.14073	0	0	0	0	0	0	0	0	0
AT1G73160	glycosyl transferase, group 1 domain containing protein, expressed	UDP-Glycosyltransferase superfamily protein(AT1G73160)	0	0	0	0	0	0	0	0	0	0	0	0	0	0	0	0	0	0	0	0	0	0	0
AT1G73165		CLAVATA3/ESR-RELATED 1(CLE1)	0	0	0	0	0	0	0	0	0	0	0	0	0	0	0	0	0	0	0	0	0	0	0
AT1G73280	OsSCP44 - Putative Serine Carboxypeptidase homologue, expressed	serine carboxypeptidase-like 3(scpl3)	0	0	0	0	0	0	0	0	0	0	0	0	0	0	0	0	0	0	0	0	0	0	0
AT1G73607		low-molecular-weight cysteine-rich 65(LCR65)	0	0	0	0	0	0	0	0	0	0	0	0	0	0	0	0	0	0	0	0	0	0	0
AT1G73610	GDSL-like lipase/acylhydrolase, putative, expressed	GDSL-like Lipase/Acylhydrolase superfamily protein(AT1G73610)	0	0	0	0	0	0	0	0	0	0	0	0	0	0	0	0	0	0	0	0	0	0	0
AT1G73900		tRNA(AT1G73900)	0	0	0	0	0	0	0	0	0	0	0	0	0	0	0	0	0	0	0	0	0	0	0
AT1G74045	tetraspanin family protein, putative, expressed	tetraspanin-17 protein(TET17)	0	0	0	0	0	0	0	0	0	0	0	0	0	0	0	0	0	0	0.290549	0	0	0	0
AT1G74110	cytochrome P450, putative, expressed	cytochrome P450, family 78, subfamily A, polypeptide 10(CYP78A10)	0	0	0	0	0	0	0	0	0	0	0	0	0	0	0	0	0	0	0	0	0	0	0
AT1G74140	OsRhmbd4 - Putative Rhomboid homologue, expressed	Rhomboid-related intramembrane serine protease family protein(AT1G74140)	0	0	0	0	0	0	0	0	0	0	0	0	0	0	0	0	0	0	0	0	0	0	0
AT1G74448		#N/A	0	0	0	0	0	0	0	0	0	0	0	0	0	0	0	0	0	0	0	0	0	0	0
AT1G74457		miscRNA(AT1G74457)	0	0	0	0	0	0	0	0	0	0	0	0	0	0	0	0	0	0	0	0	0	0	0
AT1G74500	bHLH family protein, putative, expressed	activation-tagged BRI1(brassinosteroid-insensitive 1)-suppressor 1(BS1)	0	0	0	0	0	0	0	0	0	0	0	0	0	0	0	0	0	0	0	0	0	0	0
AT1G74570		tRNA(AT1G74570)	0	0	0	0	0	0	0	0	0	0	0	0	0	0	0	0	0	0	0	0	0	0	0
AT1G74610		tRNA(AT1G74610)	0	0	0	0	0	0	0	0	0	0	0	0	0	0	0	0	0	0	0	0	0	0	0
AT1G74929		hypothetical protein(AT1G74929)	0	0	0	0	0	0	0	0	0	0	0	0	0	0	0	0	0	0	0	0	0	0	0
AT1G74990	zinc finger, C3HC4 type domain containing protein, expressed	RING/U-box superfamily protein(AT1G74990)	0	0	0	0	0	0	0	0	0	0	0	0	0	0	0	0	0	0	0	0	0	0	0
AT1G75070		tRNA(AT1G75070)	0	0	0	0	0	0	0	0	0	0	0	0	0	0	0	0	0	0	0	0	0	0	0
AT1G75160	expressed protein	DUF620 family protein (DUF620)(AT1G75160)	0	0	0	0	0	0	0	0	0	0	0	0	0	0	0	0	0	0	0	0	0	0	0
AT1G75261		miscRNA(AT1G75261)	0	0	0	0	0	0	0	0	0	0	0	0	0	0	0	0	0	0	0	0	0	0	0
AT1G75480		miscRNA(AT1G75480)	0	0	0	0	0	0	0	0	0	0	0	0	0	0	0	0	0	0.276832	0	0	0	0	0
AT1G75530	FHA domain containing protein, putative, expressed	Forkhead-associated (FHA) domain-containing protein(AT1G75530)	0	0	0	0	0	0	0	0	0	0	0	0	0	0	0	0	0	0	0	0	0	0	0
AT1G75570		tRNA(AT1G75570)	0	0	0	0	0	0	0	0	0	0	0	0	0	0	0	0	0	0	0	0	0	0	0
AT1G75610		miscRNA(AT1G75610)	0	0	0	0	0	0	0	0	0	0	0	0	0	0	0	0	0	0	0	0	0	0	0
AT1G75650		tRNA(AT1G75650)	0	0	0	0	0	0	0	0	0	0	0	0	0	0	0	0	0	0	0	0	0	0	0
AT1G75717		hypothetical protein(AT1G75717)	0	0	0	0	0	0	0	0	0	0	0	0	0	0	0	0	0	0	0	0	0	0	0
AT1G75740		tRNA(AT1G75740)	0	0	0	0	0	0	0	0	0	0	0	0	0	0	0	0	0	0	0	0	0	0	0
AT1G75790	monocopper oxidase, putative, expressed	SKU5 similar 18(sks18)	0	0	0	0	0	0	0	0	0	0	0	0	0	0	0	0	0	0	0	0	0	0	0
AT1G75930	GDSL-like lipase/acylhydrolase, putative, expressed	extracellular lipase 6(EXL6)	0	0	0	0	0	0	0	0	0	0	0	0	0	0	0	0	0	0	0	0	0	0	0
AT1G75940	Os6bglu24 - beta-glucosidase homologue, similar to G. max isohydroxyurate hydrolase, expressed	Glycosyl hydrolase superfamily protein(ATA27)	0	0	0	0	0	0	0	0	0	0	0	0	0	0	0	0	0	0	0	0	0	0	0
AT1G75970		tRNA(AT1G75970)	0	0	0	0	0	0	0	0	0	0	0	0	0	0	0	0	0	0	0	0	0	0	0
AT1G76000		tRNA(AT1G76000)	0	0	0	0	0	0	0	0	0	0	0	0	0	0	0	0	0	0	0	0	0	0	0
AT1G76330		tRNA(AT1G76330)	0	0	0	0	0	0	0	0	0	0	0	0	0	0	0	0	0	0	0	0	0	0	0
AT1G76640	OsCML31 - Calmodulin-related calcium sensor protein, expressed	Calcium-binding EF-hand family protein(AT1G76640)	0	0	0	0	0	0	0	0	0	0	0	0.817349	0	0	0	0	0	0	0	0	0	0	0
AT1G76728		transmembrane protein(AT1G76728)	0	0	0	0	0	0	0	0	0	0	0	0	0	0	0	0	0	0	0	0	0	0	0
AT1G76830	OsFBX331 - F-box domain containing protein, expressed	F-box and associated interaction domains-containing protein(AT1G76830)	0	0	0	0	0	0	0	0	0	0	0	0	0	0	0	0	0	0	0	0	0	0	0
AT1G76840		hypothetical protein(AT1G76840)	0	0	0	0	0	0	0	0	0	0	0	0	0	0	0	0	0	0	0	0	0	0	0
AT1G76910		hypothetical protein(AT1G76910)	0	0	0	0	0	0	0	0	0	0	0	0	0	0	0	0	0	0	0	0	0	0	0
AT1G76911		miscRNA(AT1G76911)	0	0	0	0	0	0	0	0	0	0	0	0	0	0	0	0	0	0	0	0	0	0	0
AT1G76954		Defensin-like (DEFL) family protein(AT1G76954)	0	0	0	0	0	0	0	0	0	0	0	0	0	0	0	0	0	0	0	0	0	0	0
AT1G77093		Defensin-like (DEFL) family protein(AT1G77093)	0	0	0	0	0	0	0	0	0	0	0	0	0	0	0	0	0	0	0	0	0	0	0
AT1G77095.1		#N/A	0	0	0	0	0	0	0	0	0	0	0	0	0	0	0	0	0	0	0	0	0	0	0
AT1G77100	peroxidase precursor, putative, expressed	peroxidase superfamily protein(AT1G77100)	0	0	0	0	0	0	0	0	0	0	0	0	0	0	0	0	0	0	0	0	0	0	0
AT1G77150	pentatricopeptide domain containing protein, putative, expressed	Pentatricopeptide repeat (PPR) superfamily protein(AT1G77150)	0	0	0	0	0	0	0	0	0	0	0	0	0	0	0	0	0	0	0	0	0	0	0
AT1G77190		tRNA(AT1G77190)	0	0	0	0	0	0	0	0	0	0	0	0	0	0	0	0	0	0	0	0	0	0	0
AT1G77235		microRNA ath-MIR402 precursor(MIR402)	0	0	0	0	0	0	0	0	0	0	0	0	0	0	0	0	0	0	0	0	0	0	0
AT1G77530	O-methyltransferase, putative, expressed	O-methyltransferase family protein(AT1G77530)	0	0	0	0	0	0	0	0	0	0	0	0	0	0	0	0.109283	0	0	0	0.0828674	0	0	0
AT1G77650	OsFBX256 - F-box domain containing protein, expressed	F-box associated ubiquitination effector family protein(AT1G77650)	0	0	0	0	0	0	0	0	0	0	0	0	0	0	0	0	0	0	0	0	0	0	0
AT1G77655		hypothetical protein(AT1G77655)	0	0	0	0	0	0	0	0	0	0	0	0	0	0	0	0	0	0	0	0	0	0	0
AT1G77682		Plant thionin family protein(AT1G77682)	0	0	0	0	0	0	0	0	0	0	0	0	0	0	0	0	0	0	0	0	0	0	0
AT1G77746		#N/A	0	0	0	0	0	0	0	0	0	0	0	0	0	0	0	0	0	0	0	0	0	0	0
AT1G77780	glycosyl hydrolases family 17, putative, expressed	Glycosyl hydrolase superfamily protein(AT1G77780)	0	0	0	0	0	0	0	0	0	0	0	0	0	0	0	0	0	0	0	0	0	0	0
AT1G77790	glycosyl hydrolases family 17, putative, expressed	Glycosyl hydrolase superfamily protein(AT1G77790)	0	0	0	0	0	0	0	0	0	0	0	0	0	0	0	0	0	0	0	0	0	0	0
AT1G77815		ribonuclease H superfamily polynucleotidyl transferase(AT1G77815)	0	0	0	0	0	0	0	0	0	0	0	0	0	0	0	0	0	0	0	0	0	0	0
AT1G77820.1		#N/A	0	0	0	0	0	0	0	0	0	0	0	0	0	0	0	0	0	0	0	0	0	0	0
AT1G77830	zinc finger, C3HC4 type domain containing protein, expressed	RING/U-box superfamily protein(AT1G77830)	0	0	0	0	0	0	0	0	0	0	0	0	0	0	0	0	0	0	0	0	0	0	0
AT1G77980	OsMADS63 - MADS-box family gene with MIKC* type-box, expressed	AGAMOUS-like 66(AGL66)	0	0	0	0	0	0	0	0	0	0	0	0	0	0	0	0	0	0	0	0	0	0	0
AT1G78095.1		#N/A	0	0	0	0	0	0	0	0	0	0	0	0	0	0	0	0	0	0	0	0	0	0	0
AT1G78206		ncRNA(MIR775)	0	0	0	0	0	0	0	0	0	0	0	0	0	0	0	0	0	0	0	0	0	0	0
AT1G78220	14-3-3 protein, putative, expressed	general regulatory factor 13(GRF13)	0	0	0	0	0	0	0	0	0	0	0	0	0	0	0	0	0	0	0	0	0	0	0
AT1G78250		tRNA(AT1G78250)	0	0	0	0	0	0	0	0	0	0	0	0	0	0	0	0	0	0	0	0	0	0	0
AT1G78355,AT1G78355.1		#N/A	0	0	0	0	0	0	0	0	0	0	0	0	0	0	0	0	0	0	0	0	0	0	0
AT1G78360	glutathione S-transferase, putative, expressed	glutathione S-transferase TAU 21(GSTU21)	0	0	0	0	0	0	0	0	0	0	0	0	0	0	0	0	0	0	0	0	0	0	0
AT1G78400	polygalacturonase, putative, expressed	Pectin lyase-like superfamily protein(AT1G78400)	0	0	0	0	0	0	0	0	0	0	0	0	0	0	0	0	0	0	0	0	0	0	0
AT1G78470		F-box/LRR protein(AT1G78470)	0	0	0	0	0	0	0	0	0	0	0	0	0	0	0	0	0	0	0	0	0	0	0
AT1G78478		ncRNA(MIR833a)	0	0	0	0	0	0	0	0	0	0	0	0	0	0	0	0	0	0	0	0	0	0	0
AT1G78640		B3 domain protein(AT1G78640)	0	0	0	0	0	0	0	0	0	0	0	0	0	0	0	0	0	0	0	0	0	0	0
AT1G78740	FBD domain containing protein, putative, expressed	RNI-like superfamily protein(AT1G78740)	0	0	0	0	0	0	0	0	0	0	0	0	0	0	0	0	0	0	0	0	0	0	0
AT1G78980	STRUBBELIG-RECEPTOR FAMILY 6 precursor, putative, expressed	STRUBBELIG-receptor family 5(SRF5)	0	0	0	0	0	0	0	0	0	0	0	0	0	0	0	0	0	0	0	0	0	0	0
AT1G79100	transposon protein, putative, CACTA, En/Spm sub-class, expressed	arginine/serine-rich protein-like protein(AT1G79100)	0	0	0	0	0	0	0	0	0	0	0	0	0	0	0	0	0	0	0	0	0	0	0
AT1G79240		tRNA(AT1G79240)	0	0	0	0	0	0	0	0	0	0	0	0	0	0	0	0	0	0	0	0	0	0	0
AT1G79290		tRNA(AT1G79290)	0	0	0	0	0	0	0	0	0	0	0	0	0	0	0	0	0	0	0	0	0	0	0
AT1G79300		tRNA(AT1G79300)	0	0	0	0	0	0	0	0	0	0	0	0	0	0	0	0	0	0	0	0	0	0	0
AT1G79320	ICE-like protease p20 domain containing protein, putative, expressed	metacaspase 6(MC6)	0	0	0	0	0	0	0	0	0	0	0.107128	0	0	0	0	0.109093	0	0	0	0	0	0	0
AT1G79370	cytochrome P450, putative, expressed	cytochrome P450, family 79, subfamily C, polypeptide 1(CYP79C1)	0	0	0	0	0	0	0	0	0	0	0	0	0	0	0	0	0	0	0	0	0	0	0
AT1G79860	ATROPGEF7/ROPGEF7, putative, expressed	RHO guanyl-nucleotide exchange factor 12(ROPGEF12)	0	0	0	0	0	0	0	0	0	0	0	0	0	0	0	0	0	0	0	0	0	0	0
AT1G79980		tRNA(AT1G79980)	0	0	0	0	0	0	0	0	0	0	0	0	0	0	0	0	0	0	0	0	0	0	0
AT1G80100	histidine-containing phosphotransfer protein, putative, expressed	histidine phosphotransfer protein 6(HP6)	0	0	0	0	0	0	0	0	0	0	0	0	0	0	0	0	0	0	0	0	0	0	0
AT1G80140	polygalacturonase, putative, expressed	Pectin lyase-like superfamily protein(AT1G80140)	0	0	0	0	0	0	0	0	0	0	0	0	0	0	0	0	0	0	0	0	0	0	0
AT1G80220	expressed protein	hypothetical protein (DUF1644)(AT1G80220)	0	0	0	0	0	0	0	0	0	0	0	0	0	0	0	0	0	0	0	0	0	0	0
AT1G80250		tRNA(AT1G80250)	0	0	0	0	0	0	0	0	0	0	0	0	0	0	0	0	0	0	0	0	0	0	0
AT1G80430		tRNA(AT1G80430)	0	0	0	0	0	0	0	0	0	0	0	0	0	0	0	0	0	0	0	0	0	0	0
AT1G80470	OsFBD12 - F-box and FBD domain containing protein, expressed	F-box/RNI-like/FBD-like domains-containing protein(AT1G80470)	0	0	0	0	0	0	0	0	0	0	0	0	0	0	0	0	0	0	0	0	0	0	0
AT1G80580	AP2 domain containing protein, expressed	Integrase-type DNA-binding superfamily protein(AT1G80580)	0	0	0	0	0	0	0	0	0	0	0	0	0	0	0	0	0	0	0	0	0	0	0
AT1G80831		#N/A	0	0	0	0	0	0	0	0	0	0	0	0	0	0	0	0	0	0	0	0	0	0	0
AT1G80865		hypothetical protein(AT1G80865)	0	0	0	0	0	0	0	0	0	0	0	0	0	0	0	0	0	0	0.524293	0.421555	0	0	0
AT1G81001		miscRNA(AT1G81001)	0	0	0	0	0	0	0	0	0	0	0	0	0	0	0	0	0	0	0	0	0	0	0
AT1G81020		miscRNA(AT1G81020)	0	0	0	0	0	0	0	0	0	0	0	0	0	0	0	0	0	0	0	0	0	0	0
AT2G01020		5S ribosomal RNA(AT2G01020)	0	0	0	0	0	0	0	0	0	0	0	0	0	0	0	0	0	0	0	0	0	0	0
AT2G01021		hypothetical protein(AT2G01021)	0	0	0	0	0	0	0	0	0	0	0	0	0	0	0	0	0	0	0	0	0	0	0
AT2G01022.1		#N/A	0	0	0	0	0	0	0	0	0	0	0	0	0	0	0	0	0	0	0	0	0	0	0
AT2G01023		hypothetical protein(AT2G01023)	0	0	0	0	0	0	0	0	0	0	0	0	0	0	0	0	0	0	0	0	0	0	0
AT2G01024.1		#N/A	0	0	0	0	0	0	0	0	0	0	0	0	0	0	0	0	0	0	0	0	0	0	0
AT2G01026.1		#N/A	0	0	0	0	0	0	0	0	0	0	0	0	0	0	0	0	0	0	0	0	0	0	0
AT2G01028.1		#N/A	0	0	0	0	0	0	0	0	0	0	0	0	0	0	0	0	0	0	0	0	0	0	0
AT2G01029.1		#N/A	0	0	0	0	0	0	0	0	0	0	0	0	0	0	0	0	0	0	0	0	0	0	0
AT2G01031,AT2G01031.1		#N/A	0	0	0	0	0	0	0	0	0	0	0	0	0	0	0	0	0	0	0	0	0	0	0
AT2G01034.1		#N/A	0	0	0	0	0	0	0	0	0	0	0	0	0	0	0	0	0	0	0	0	0	0	0
AT2G01037.1		#N/A	0	0	0	0	0	0	0	0	0	0	0	0	0	0	0	0	0	0	0	0	0	0	0
AT2G01040.1		#N/A	0	0	0	0	0	0	0	0	0	0	0	0	0	0	0	0	0	0	0	0	0	0	0
AT2G01050	expressed protein	zinc ion binding / nucleic acid binding protein(AT2G01050)	0	0	0	0	0	0	0	0	0	0	0	0	0	0	0	0	0	0	0	0	0	0	0
AT2G01160		tRNA(AT2G01160)	0	0	0	0	0	0	0	0	0	0	0	0	0	0	0	0	0	0	0	0	0	0	0
AT2G01240	reticulon domain containing protein, putative, expressed	reticulon-like protein B15(AT2G01240)	0	0	0	0	0	0	0	0	0	0	0	0	0	0	0	0	0	0	0	0	0	0	0
AT2G01310		hypothetical protein(AT2G01310)	0	0	0	0	0	0	0	0	0	0	0	0	0	0	0	0	0	0	0	0	0	0	0
AT2G01360	pentatricopeptide, putative, expressed	pentatricopeptide (PPR) repeat protein(AT2G01360)	0	0	0	0	0	0	0	0	0	0	0	0	0	0	0	0	0	0	0	0	0	0	0
AT2G01372		miscRNA(AT2G01372)	0	0	0	0	0	0	0	0	0	0	0	0	0	0	0	0	0	0	0	0	0	0	0
AT2G01520	pathogenesis-related Bet v I family protein, putative, expressed	MLP-like protein 328(MLP328)	0	0	0	0	0	0	0	0	0	0	0	0	0	0	0	0	0	0	0	0	0	0	0
AT2G01554		hypothetical protein(AT2G01554)	0	0	0	0	0	0	0	0	0	0	0	0	0	0	0	0	0	0	0	0	0	0	0
AT2G01560		Plant protein 1589 of unknown function(AT2G01560)	0	0	0	0	0	0	0	0	0	0	0	0	0	0	0	0	0	0	0	0	0	0	0
AT2G01667		hypothetical protein(AT2G01667)	0	0	0	0	0	0	0	0	0	0	0	0	0	0	0	0	0	0	0	0	0	0	0
AT2G01700.1		#N/A	0	0	0	0	0	0	0	0	0	0	0	0	0	0	0	0	0	0	0	0	0	0	0
AT2G01770	integral membrane protein, putative, expressed	vacuolar iron transporter 1(VIT1)	0	0	0	0	0	0	0	0	0	0	0	0	0	0	0	0	0	0	0	0	0	0	0
AT2G01780	serine/threonine-protein kinase receptor precursor, putative, expressed	Curculin-like (mannose-binding) lectin family protein(AT2G01780)	0	0	0	0	0	0	0	0	0	0	0	0	0	0	0	0	0	0	0	0	0	0	0
AT2G01800	expressed protein	COP1-interacting protein-like protein(AT2G01800)	0	0	0	0	0	0	0	0	0	0	0	0	0	0	0	0	0	0	0	0	0	0	0
AT2G01900	endonuclease/exonuclease/phosphatase family domain containing protein, expressed	DNAse I-like superfamily protein(AT2G01900)	0	0	0	0	0	0	0	0	0	0	0	0	0	0	0	0	0	0	0	0	0	0	0
AT2G01960	tetraspanin family protein, putative, expressed	tetraspanin14(TET14)	0	0	0	0	0	0	0	0	0	0	0	0.173822	0	0	0	0	0	0	0	0.136908	0	0	0
AT2G01973		miscRNA(AT2G01973)	0	0	0	0	0	0	0	0	0	0	0	0	0	0	0	0	0	0	0	0	0	0	0
AT2G02023		hypothetical protein(AT2G02023)	0	0	0	0	0	0	0	0	0	0	0	0	0	0	0	0	0	0	0	0	0	0	0
AT2G02026		hypothetical protein(AT2G02026)	0	0	0	0	0	0	0	0	0	0	0	0	0	0	0	0	0	0	0	0	0	0	0
AT2G02030	OsFBX53 - F-box domain containing protein, expressed	F-box family protein(AT2G02030)	0	0	0	0	0	0	0	0	0	0	0	0	0	0	0	0	0	0	0	0	0	0	0
AT2G02103	expressed protein	Ta11-like non-LTR retrotransposon(AT2G02103)	0	0	0	0	0	0	0	0	0	0	0	0	0	0	0	0	0	0	0	0	0	0	0
AT2G02110.1		#N/A	0	0	0	0	0	0	0	0	0	0	0	0	0	0	0	0	0	0	0	0	0	0	0
AT2G02135		miscRNA(LCR71)	0	0	0	0	0	0	0	0	0	0	0	0	0	0	0	0	0	0	0	0	0	0	0
AT2G02140	DEF9 - Defensin and Defensin-like DEFL family, expressed	low-molecular-weight cysteine-rich 72(LCR72)	0	0	0	0	0	0	0	0	0	0	0	0	0	0	0	0	0	0	0	0	0	0	0
AT2G02147	DEF1 - Defensin and Defensin-like DEFL family, expressed	low-molecular-weight cysteine-rich 73(LCR73)	0	0	0	0	0	0	0	0	0	0	0	0	0	0	0	0	0	0	0	0	0	0	0
AT2G02190.1		#N/A	0	0	0	0	0	0	0	0	0	0	0	0	0	0	0	0	0	0	0	0	0	0	0
AT2G02200.1		#N/A	0	0	0	0	0	0	0	0	0	0	0	0	0	0	0	0	0	0	0	0	0	0	0
AT2G02205.1		#N/A	0	0	0	0	0	0	0	0	0	0	0	0	0	0	0	0	0	0	0	0	0	0	0
AT2G02210.1		#N/A	0	0	0	0	0	0	0	0	0	0	0	0	0	0	0	0	0	0	0	0	0	0	0
AT2G02260.1		#N/A	0	0	0	0	0	0	0	0	0	0	0	0	0	0	0	0	0	0	0	0	0	0	0
AT2G02270		miscRNA(ATPP2-B3)	0	0	0	0	0	0	0	0	0	0	0	0	0	0	0	0	0	0	0	0	0	0	0
AT2G02280	OsFBX70 - F-box domain containing protein, expressed	phloem protein 2-B4(PP2-B4)	0	0	0	0	0	0	0	0	0	0	0	0	0	0	0	0	0	0	0	0	0	0	0
AT2G02290	NLI interacting factor-like phosphatase, putative, expressed	Haloacid dehalogenase-like hydrolase (HAD) superfamily protein(AT2G02290)	0	0	0	0	0	0	0	0	0	0	0	0	0	0	0	0	0	0	0	0	0	0	0
AT2G02310	OsFBX438 - F-box domain containing protein, expressed	phloem protein 2-B6(PP2-B6)	0	0	0	0	0	0	0	0	0	0	0	0	0	0	0	0	0	0	0	0	0	0	0
AT2G02320	OsFBX438 - F-box domain containing protein, expressed	phloem protein 2-B7(PP2-B7)	0	0	0	0	0	0	0	0	0	0	0	0	0	0	0	0	0	0	0	0	0	0	0
AT2G02330		miscRNA(AT2G02330)	0	0	0	0	0	0	0	0	0	0	0	0	0	0	0	0	0	0	0	0	0	0	0
AT2G02440		transmembrane protein(AT2G02440)	0	0	0	0	0	0	0	0	0	0	0	0	0	0	0	0	0	0	0	0	0	0	0
AT2G02490		transmembrane protein(AT2G02490)	0	0	0	0	0	0	0	0	0	0	0	0	0	0	0	0	0	0	0	0	0	0	0
AT2G02515		hypothetical protein(AT2G02515)	0	0	0	0	0	0	0	0	0	0	0	0	0	0	0	0	0	0	0	0	0	0	0
AT2G02520	retrotransposon protein, putative, unclassified, expressed	RNA-directed DNA polymerase (reverse transcriptase)-related family protein(AT2G02520)	0	0	0	0	0	0	0	0	0	0	0	0	0	0	0	0	0	0	0	0	0	0	0
AT2G02550	flap endonuclease, putative, expressed	PIN domain-like family protein(AT2G02550)	0	0	0	0	0	0	0	0	0	0	0	0	0	0	0	0	0	0	0	0	0	0	0
AT2G02580	cytochrome P450 71E1, putative, expressed	cytochrome P450, family 71, subfamily B, polypeptide 9(CYP71B9)	0	0	0	0	0	0	0	0	0	0	0	0	0	0	0	0	0	0	0	0	0	0	0
AT2G02600		tRNA(AT2G02600)	0	0	0	0	0	0	0	0	0	0	0	0	0	0	0	0	0	0	0	0	0	0	0
AT2G02610	DC1 domain-containing protein, putative, expressed	Cysteine/Histidine-rich C1 domain family protein(AT2G02610)	0	0	0	0	0	0	0	0	0	0	0	0	0	0	0	0	0	0	0	0	0	0	0
AT2G02620	DC1 domain-containing protein, putative, expressed	Cysteine/Histidine-rich C1 domain family protein(AT2G02620)	0	0	0	0	0	0	0	0	0	0	0	0	0	0	0	0	0	0	0	0	0	0	0
AT2G02630	DC1 domain-containing protein, putative, expressed	Cysteine/Histidine-rich C1 domain family protein(AT2G02630)	0	0	0	0	0	0	0	0	0	0	0	0	0	0	0	0	0	0	0	0	0	0	0
AT2G02640	DC1 domain-containing protein, putative, expressed	Cysteine/Histidine-rich C1 domain family protein(AT2G02640)	0	0	0	0	0	0	0	0	0	0	0	0	0	0	0	0	0	0	0	0	0	0	0
AT2G02650	RNA-directed DNA polymerase, putative, expressed	Ribonuclease H-like superfamily protein(AT2G02650)	0	0	0	0	0	0	0	0	0	0	0	0	0	0	0	0	0	0	0	0	0	0	0
AT2G02660	OsFBX331 - F-box domain containing protein, expressed	F-box associated ubiquitination effector family protein(AT2G02660)	0	0	0	0	0	0	0	0	0	0	0	0	0	0	0	0	0	0	0	0	0	0	0
AT2G02670		miscRNA(AT2G02670)	0	0	0	0	0	0	0	0	0	0	0	0	0	0	0	0	0	0	0	0	0	0	0
AT2G02830.1		#N/A	0	0	0	0	0	0	0	0	0	0	0	0	0	0	0	0	0	0	0	0	0	0	0
AT2G02835		nucleic acid/zinc ion-binding protein(AT2G02835)	0	0	0	0	0	0	0	0	0	0	0	0	0	0	0	0	0	0	0.285582	0	0	0	0
AT2G02900		tRNA(AT2G02900)	0	0	0	0	0	0	0	0	0	0	0	0	0	0	0	0	0	0	0	0	0	0	0
AT2G03030	expressed protein	Toll-Interleukin-Resistance (TIR) domain family protein(AT2G03030)	0	0	0	0	0	0	0	0	0	0	0	0	0	0	0	0	0	0	0	0	0	0	0
AT2G03080.1		#N/A	0	0	0	0	0	0	0	0	0	0	0	0	0	0	0	0	0	0	0	0	0	0	0
AT2G03100.1		#N/A	0	0	0	0	0	0	0	0	0	0	0	0	0	0	0	0	0	0	0	0	0	0	0
AT2G03130	ribosomal protein L7/L12 C-terminal domain containing protein, expressed	Ribosomal protein L12/ ATP-dependent Clp protease adaptor protein ClpS family protein(AT2G03130)	0	0	0	0	0	0	0	0	0	0	0	0	0	0	0	0	0	0	0	0	0	0	0
AT2G03170	SKP1-like protein 1B, putative, expressed	SKP1-like 14(SK14)	0	0	0	0	0	0	0	0	0	0	0	0	0	0	0	0	0	0	0	0	0	0	0
AT2G03180		hypothetical protein(AT2G03180)	0	0	0	0	0	0	0	0	0	0	0	0	0	0	0	0	0	0	0	0	0	0	0
AT2G03190	Skp1 family, dimerisation domain containing protein, expressed	SKP1-like 16(SK16)	0	0	0	0	0	0	0	0	0	0	0	0	0	0	0	0	0	0	0	0	0	0	0
AT2G03250	phosphate transporter 1, putative, expressed	EXS (ERD1/XPR1/SYG1) family protein(AT2G03250)	0	0	0	0	0	0	0	0	0	0	0	0	0	0	0	0	0	0	0.0514185	0.0424911	0	0	0
AT2G03300	expressed protein	Toll-Interleukin-Resistance (TIR) domain family protein(AT2G03300)	0	0	0	0	0	0	0	0	0	0	0	0	0	0	0	0	0	0	0	0	0	0	0
AT2G03320		hypothetical protein(AT2G03320)	0	0	0	0	0	0	0	0	0	0	0	0	0	0	0	0	0	0	0	0	0	0	0
AT2G03445		ncRNA(MIR398a)	0	0	0	0	0	0	0	0	0	0	0	0	0	0	0	0	0	0	0	0	0	0	0
AT2G03490		tRNA(AT2G03490)	0	0	0	0	0	0	0	0	0	0	0	0	0	0	0	0	0	0	0	0	0	0	0
AT2G03565		hypothetical protein(AT2G03565)	0	0	0	0	0	0	0	0	0	0	0	0	0	0	0	0	0	0	0	0	0	0	0
AT2G03570		hypothetical protein(AT2G03570)	0	0	0	0	0	0	0	0	0	0	0	0	0	0	0	0	0	0	0	0	0	0	0
AT2G03580		F-box family protein-like protein(AT2G03580)	0	0	0	0	0	0	0	0	0	0	0	0	0	0	0	0	0	0	0	0	0	0	0
AT2G03610		F-box family protein(AT2G03610)	0	0	0	0	0	0	0	0	0	0	0	0	0	0	0	0	0	0	0	0	0	0	0
AT2G03650.1		#N/A	0	0	0	0	0	0	0	0	0	0	0	0	0	0	0	0	0	0	0	0	0	0	0
AT2G03660		tRNA(AT2G03660)	0	0	0	0	0	0	0	0	0	0	0	0	0	0	0	0	0	0	0	0	0	0	0
AT2G03700		tRNA(AT2G03700)	0	0	0	0	0	0	0	0	0	0	0	0	0	0	0	0	0	0	0	0	0	0	0
AT2G03720	universal stress protein domain containing protein, putative, expressed	Adenine nucleotide alpha hydrolases-like superfamily protein(MRH6)	0	0	0	0	0	0	0	0	0	0	0	0	0	0	0	0	0	0	0	0	0	0	0
AT2G03790		tRNA(AT2G03790)	0	0	0	0	0	0	0	0	0	0	0	0	0	0	0	0	0	0	0	0	0	0	0
AT2G03822		hypothetical protein(AT2G03822)	0	0	0	0	0	0	0	0	0	0	0	0	0	0	0	0	0	0	0	0	0	0	0
AT2G03830		root meristem growth factor(RGF8)	0	0	0	0	0	0	0	0	0	0	0	0	0	0	0	0	0	0	0	0	0	0	0
AT2G03840	tetraspanin family protein, putative, expressed	tetraspanin13(TET13)	0	0	0	0	0	0	0	0	0	0	0	0	0	0	0	0	0	0	0	0	0	0	0
AT2G03860.1		#N/A	0	0	0	0	0	0	0	0	0	0	0	0	0	0	0	0	0	0	0	0	0	0	0
AT2G03900		miscRNA(AT2G03900)	0	0	0	0	0	0	0	0	0	0	0	0	0	0	0	0	0	0	0	0	0	0	0
AT2G03910		miscRNA(AT2G03910)	0	0	0	0	0	0	0	0	0	0	0	0	0	0	0	0	0	0	0	0	0	0	0
AT2G03913		Cysteine-rich protein(AT2G03913)	0	0	0	0	0	0	0	0	0	0	0	0	0	0	0	0	0	0	0	0	0	0	0
AT2G03915.1		#N/A	0	0	0	0	0	0	0	0	0	0	0	0	0	0	0	0	0	0	0	0	0	0	0
AT2G03920.1		#N/A	0	0	0	0	0	0	0	0	0	0	0	0	0	0	0	0	0	0	0	0	0	0	0
AT2G03930	carboxyl-terminal peptidase, putative, expressed	hypothetical protein (DUF239)(AT2G03930)	0	0	0	0	0	0	0	0	0	0	0	0	0	0	0	0	0	0	0	0	0	0	0
AT2G03931		Defensin-like (DEFL) family protein(AT2G03931)	0	0	0	0	0	0	0	0	0	0	0	0	0	0	0	0	0	0	0	0	0	0	0
AT2G03932		Defensin-like (DEFL) family protein(AT2G03932)	0	0	0	0	0	0	0	0	0	0	0	0	0	0	0	0	0	0	0	0	0	0	0
AT2G03933		Cysteine-rich protein(AT2G03933)	0	0	0	0	0	0	0	0	0	0	0	0	0	0	0	0	0	0	0	0	0	0	0
AT2G03934		miscRNA(AT2G03934)	0	0	0	0	0	0	0	0	0	0	0	0	0	0	0	0	0	0	0	0	0	0	0
AT2G03935		miscRNA(AT2G03935)	0	0	0	0	0	0	0	0	0	0	0	0	0	0	0	0	0	0	0	0	0	0	0
AT2G03936		Defensin-like (DEFL) family protein(AT2G03936)	0	0	0	0	0	0	0	0	0	0	0	0	0	0	0	0	0	0	0	0	0	0	0
AT2G03937		Defensin-like (DEFL) family protein(AT2G03937)	0	0	0	0	0	0	0	0	0	0	0	0	0	0	0	0	0	0	0	0	0	0	0
AT2G03938		#N/A	0	0	0	0	0	0	0	0	0	0	0	0	0	0	0	0	0	0	0	0	0	0	0
AT2G03940.1		#N/A	0	0	0	0	0	0	0	0	0	0	0	0	0	0	0	0	0	0	0	0	0	0	0
AT2G03950.1		#N/A	0	0	0	0	0	0	0	0	0	0	0	0	0	0	0	0	0	0	0	0	0	0	0
AT2G03955		Cysteine-rich protein(AT2G03955)	0	0	0	0	0	0	0	0	0	0	0	0	0	0	0	0	0	0	0	0	0	0	0
AT2G03958		miscRNA(AT2G03958)	0	0	0	0	0	0	0	0	0	0	0	0	0	0	0	0	0	0	0	0	0	0	0
AT2G03960		miscRNA(AT2G03960)	0	0	0	0	0	0	0	0	0	0	0	0	0	0	0	0	0	0	0	0	0	0	0
AT2G03970.1		#N/A	0	0	0	0	0	0	0	0	0	0	0	0	0	0	0	0	0	0	0	0	0	0	0
AT2G03972		miscRNA(AT2G03972)	0	0	0	0	0	0	0	0	0	0	0	0	0	0	0	0	0	0	0	0	0	0	0
AT2G03990.1		#N/A	0	0	0	0	0	0	0	0	0	0	0	0	0	0	0	0	0	0	0	0	0	0	0
AT2G04000,AT2G04000.1		#N/A	0	0	0	0	0	0	0	0	0	0	0	0	0	0	0	0	0	0	0	0	0	0	0
AT2G04010.1		#N/A	0	0	0	0	0	0	0	0	0	0	0	0	0	0	0	0	0	0	0	0	0	0	0
AT2G04020	GDSL-like lipase/acylhydrolase, putative, expressed	GDSL-like Lipase/Acylhydrolase superfamily protein(AT2G04020)	0	0	0	0	0	0	0	0	0	0	0	0	0	0	0	0	0	0	0	0	0	0	0
AT2G04025		root meristem growth factor(RGF3)	0	0	0	0	0	0	0	0	0	0	0	0	0	0	0	0	0	0	0	0	0	0	0
AT2G04031		prolamin-like protein (DUF784)(AT2G04031)	0	0	0	0	0	0	0	0	0	0	0	0	0	0	0	0	0	0	0	0	0	0	0
AT2G04034		Putative membrane lipoprotein(AT2G04034)	0	0	0	0	0	0	0	0	0	0	0	0	0	0	0	0	0	0	0	0	0	0	0
AT2G04035.1		#N/A	0	0	0	0	0	0	0	0	0	0	0	0	0	0	0	0	0	0	0	0	0	0	0
AT2G04036.1		#N/A	0	0	0	0	0	0	0	0	0	0	0	0	0	0	0	0	0	0	0	0	0	0	0
AT2G04037		ECA1 gametogenesis family protein (DUF784)(AT2G04037)	0	0	0	0	0	0	0	0	0	0	0	0	0	0	0	0	0	0	0	0	0	0	0
AT2G04041		ECA1 gametogenesis family protein (DUF784)(AT2G04041)	0	0	0	0	0	0	0	0	0	0	0	0	0	0	0	0	0	0	0	0	0	0	0
AT2G04042.1		#N/A	0	0	0	0	0	0	0	0	0	0	0	0	0	0	0	0	0	0	0	0	0	0	0
AT2G04045		Defensin-like (DEFL) family protein(AT2G04045)	0	0	0	0	0	0	0	0	0	0	0	0	0	0	0	0	0	0	0	0	0	0	0
AT2G04046		Defensin-like (DEFL) family protein(AT2G04046)	0	0	0	0	0	0	0	0	0	0	0	0	0	0	0	0	0	0	0	0	0	0	0
AT2G04047		miscRNA(AT2G04047)	0	0	0	0	0	0	0	0	0	0	0	0	0	0	0	0	0	0	0	0	0	0	0
AT2G04060	beta-galactosidase precursor, putative, expressed	glycosyl hydrolase family 35 protein(AT2G04060)	0	0	0	0	0	0	0	0	0	0	0	0	0	0	0	0	0	0	0	0	0	0	0
AT2G04063		glycine-rich protein(AT2G04063)	0	0	0	0	0	0	0	0	0	0	0	0	0	0	0	0	0	0	0	0	0	0	0
AT2G04066	MATE efflux family protein, putative, expressed	MATE efflux family protein(AT2G04066)	0	0	0	0	0	0	0	0	0	0	0	0	0	0	0	0	0	0	0	0	0	0	0
AT2G04090	MATE efflux family protein, putative, expressed	MATE efflux family protein(AT2G04090)	0	0	0	0	0	0	0	0	0	0	0	0	0	0	0	0	0	0	0	0	0	0	0
AT2G04115		Plant self-incompatibility protein S1 family(AT2G04115)	0	0	0	0	0	0	0	0	0	0	0	0.576788	0	0	0	0	0	0	0	0	0	0	0
AT2G04120		miscRNA(AT2G04120)	0	0	0	0	0	0	0	0	0	0	0	0	0	0	0	0	0	0	0	0	0	0	0
AT2G04130.1		#N/A	0	0	0	0	0	0	0	0	0	0	0	0	0	0	0	0	0	0	0	0	0	0	0
AT2G04140.1		#N/A	0	0	0	0	0	0	0	0	0	0	0	0	0	0	0	0	0	0	0	0	0	0	0
AT2G04150		miscRNA(AT2G04150)	0	0	0	0	0	0	0	0	0	0	0	0	0	0	0	0	0	0	0	0.0889399	0	0	0
AT2G04180.1		#N/A	0	0	0	0	0	0	0	0	0	0	0	0	0	0	0	0	0	0	0	0	0	0	0
AT2G04200.1		#N/A	0	0	0	0	0	0	0	0	0	0	0	0	0	0	0	0	0	0	0	0	0	0	0
AT2G04210,AT2G04210.1		#N/A	0	0	0	0	0	0	0	0	0	0	0	0	0	0	0	0	0	0	0	0	0	0	0
AT2G04250		miscRNA(AT2G04250)	0	0	0	0	0	0	0	0	0	0	0	0	0	0	0	0	0	0	0	0	0	0	0
AT2G04260		miscRNA(AT2G04260)	0	0	0	0	0	0	0	0	0	0	0	0	0	0	0	0	0	0	0	0	0	0	0
AT2G04290.1		#N/A	0	0	0	0	0	0	0	0	0	0	0	0	0	0	0	0	0	0	0	0	0	0	0
AT2G04300	receptor-like protein kinase, putative, expressed	Leucine-rich repeat protein kinase family protein(AT2G04300)	0	0	0	0	0	0	0	0	0	0	0	0	0	0	0	0	0	0	0	0	0	0	0
AT2G04310.1		#N/A	0	0	0	0	0	0	0	0	0	0	0	0	0	0	0	0	0	0	0	0	0	0	0
AT2G04320,AT2G04320.1		#N/A	0	0	0	0	0	0	0	0	0	0	0	0	0	0	0	0	0	0	0	0	0	0	0
AT2G04330,AT2G04330.1		#N/A	0	0	0	0	0	0	0	0	0	0	0	0	0	0	0	0	0	0	0	0	0	0	0
AT2G04370		#N/A	0	0	0	0	0	0	0	0	0	0	0	0	0	0	0	0	0	0	0	0	0	0	0
AT2G04380		hypothetical protein(AT2G04380)	0	0	0	0	0	0	0	0	0	0	0	0	0	0	0	0	0	0	0	0	0	0	0
AT2G04425		low-molecular-weight cysteine-rich 82(LCR82)	0	0	0	0	0	0	0	0	0	0	0	0	0	0	0	0	0	0	0	0	0	0	0
AT2G04440	hydrolase, NUDIX family, domain containing protein, expressed	MutT/nudix family protein(AT2G04440)	0	0	0	0	0	0	0	0	0	0	0	0	0	0	0	0	0	0	0	0	0	0	0
AT2G04470.1		#N/A	0	0	0	0	0	0	0	0	0	0	0	0	0	0	0	0	0	0	0	0	0	0	0
AT2G04480	expressed protein	hypothetical protein(AT2G04480)	0	0	0	0	0	0	0	0	0	0	0	0	0	0	0	0	0	0	0	0	0	0	0
AT2G04510		miscRNA(AT2G04510)	0	0	0	0	0	0	0	0	0	0	0	0	0	0	0	0	0	0	0	0	0	0	0
AT2G04580,AT2G04580.1		#N/A	0	0	0	0	0	0	0	0	0	0	0	0	0	0	0	0	0	0	0	0	0	0	0
AT2G04590.1		#N/A	0	0	0	0	0	0	0	0	0	0	0	0	0	0	0	0	0	0	0	0	0	0	0
AT2G04622		transmembrane protein(AT2G04622)	0	0	0	0	0	0	0	0	0	0	0	0	0	0	0	0	0	0	0	0	0	0	0
AT2G04625.1		#N/A	0	0	0	0	0	0	0	0	0	0	0	0	0	0	0	0	0	0	0	0	0	0	0
AT2G04675		hypothetical protein(AT2G04675)	0	0	0	0	0	0	0	0	0	0	0	0	0	0	0	0	0	0	0	0	0	0	0
AT2G04710.1		#N/A	0	0	0	0	0	0	0	0	0	0	0	0	0	0	0	0	0	0	0	0	0	0	0
AT2G04720		miscRNA(AT2G04720)	0	0	0	0	0	0	0	0	0	0	0	0	0	0	0	0	0	0	0	0	0	0	0
AT2G04730		miscRNA(AT2G04730)	0	0	0	0	0	0	0	0	0	0	0	0	0	0	0	0	0	0	0	0	0	0	0
AT2G04750	fimbrin-like protein 2, putative, expressed	Actin binding Calponin homology (CH) domain-containing protein(AT2G04750)	0	0	0	0	0	0	0	0	0	0	0	0	0	0	0	0	0	0	0	0	0	0	0
AT2G04760.1		#N/A	0	0	0	0	0	0	0	0	0	0	0	0	0	0	0	0	0	0	0	0	0	0	0
AT2G04770.1		#N/A	0	0	0	0	0	0	0	0	0	0	0	0	0	0	0	0	0	0	0	0	0	0	0
AT2G04810	OsFBDUF33 - F-box and DUF domain containing protein, expressed	F-box only protein (DUF295)(AT2G04810)	0	0	0	0	0	0	0	0	0	0	0	0	0	0	0	0	0	0	0	0	0	0	0
AT2G04820.1		#N/A	0	0	0	0	0	0	0	0	0	0	0	0	0	0	0	0	0	0	0	0	0	0	0
AT2G04830		F-box only protein (DUF295)(AT2G04830)	0	0	0	0	0	0	0	0	0	0	0	0	0	0	0	0	0	0	0	0	0	0	0
AT2G04870		hypothetical protein(AT2G04870)	0	0	0	0	0	0	0	0	0	0	0	0	0	0	0	0	0	0	0	0	0	0	0
AT2G04910	glucan endo-1,3-beta-glucosidase precursor, putative, expressed	Carbohydrate-binding X8 domain superfamily protein(AT2G04910)	0	0	0	0	0	0	0	0	0	0	0	0	0	0	0	0	0	0	0	0	0	0	0
AT2G04920	OsFBX331 - F-box domain containing protein, expressed	F-box and associated interaction domains-containing protein(AT2G04920)	0	0	0	0	0	0	0	0	0	0	0	0	0	0	0	0	0	0	0	0	0	0	0
AT2G04925		Putative membrane lipoprotein(AT2G04925)	0	0	0	0	0	0	0	0	0	0	0	0	0	0	0	0	0	0	0	0	0	0	0
AT2G04930	NLI interacting factor-like phosphatase, putative, expressed	Haloacid dehalogenase-like hydrolase (HAD) superfamily protein(AT2G04930)	0	0	0	0	0	0	0	0	0	0	0	0	0	0	0	0	0	0	0	0	0	0	0
AT2G04950.1		#N/A	0	0	0	0	0	0	0	0	0	0	0	0	0	0	0	0	0	0.0555464	0	0	0	0	0
AT2G04980.1		#N/A	0	0	0	0	0	0	0	0	0	0	0	0	0	0	0	0	0	0	0	0	0	0	0
AT2G05000,AT2G05000.1		#N/A	0	0	0	0	0	0	0	0	0	0	0.398641	0	0	0	0	0	0	0	0	0	0	0	0
AT2G05010.1		#N/A	0	0	0	0	0	0	0	0	0	0	0	0	0	0	0	0	0	0	0	0	0	0	0
AT2G05020.1		#N/A	0	0	0	0	0	0	0	0	0	0	0	0	0	0	0	0	0	0	0	0	0	0	0
AT2G05030.1		#N/A	0	0	0	0	0	0	0	0	0	0	0	0	0	0	0	0	0	0	0	0	0	0	0
AT2G05050	protein phosphatase 2C, putative, expressed	Protein phosphatase 2C family protein(AT2G05050)	0	0	0	0	0	0	0	0	0	0	0	0	0	0	0	0	0	0	0	0	0	0	0
AT2G05080,AT2G05080.1		#N/A	0	0	0	0	0	0	0	0	0	0	0	0	0	0	0	0	0	0	0	0	0	0	0
AT2G05082,AT2G05082.1		#N/A	0	0	0	0	0	0	0	0	0	0	0	0	0	0	0	0	0	0	0	0	0	0	0
AT2G05084,AT2G05084.1		#N/A	0	0	0	0	0	0	0	0	0	0	0	0	0	0	0	0	0	0	0	0	0	0	0
AT2G05087,AT2G05087.1		#N/A	0	0	0	0	0	0	0	0	0	0	0	0	0	0	0	0	0	0	0	0	0	0	0
AT2G05090,AT2G05090.1		#N/A	0	0	0	0	0	0	0	0	0	0	0	0	0	0	0	0	0	0	0	0	0	0	0
AT2G05110.1		#N/A	0	0	0	0	0	0	0	0	0	0	0	0	0	0	0	0	0	0	0	0	0	0	0
AT2G05115		miscRNA(AT2G05115)	0	0	0	0	0	0	0	0	0	0	0	0	0	0	0	0	0	0	0	0	0	0	0
AT2G05117		SCR-like 9(SCRL9)	0	0	0	0	0	0	0	0	0	0	0	0	0	0	0	0	0	0	0	0	0	0	0
AT2G05130.1		#N/A	0	0	0	0	0	0	0	0	0	0	0	0	0	0	0	0	0	0	0	0	0	0	0
AT2G05133		miscRNA(AT2G05133)	0	0	0	0	0	0	0	0	0	0	0	0	0	0	0	0	0	0	0	0	0	0	0
AT2G05140	phosphoribosylaminoimidazole carboxylase, chloroplast precursor, putative, expressed	phosphoribosylaminoimidazole carboxylase family protein / AIR carboxylase family protein(AT2G05140)	0	0	0	0	0	0	0	0	0	0	0	0	0	0	0	0	0	0	0	0	0	0	0
AT2G05150		miscRNA(AT2G05150)	0	0	0	0	0	0	0	0	0	0	0	0	0	0	0	0	0	0	0	0	0	0	0
AT2G05171		miscRNA(AT2G05171)	0	0	0	0	0	0	0	0	0	0	0	0.161617	0	0	0.17632	0	0	0	0	0	0	0	0
AT2G05190		miscRNA(AT2G05190)	0	0	0	0	0	0	0	0	0	0	0	0	0	0	0	0	0	0	0	0	0	0	0
AT2G05200.1		#N/A	0	0	0	0	0	0	0	0	0	0	0	0	0	0	0	0	0	0	0	0	0	0	0
AT2G05240.1		#N/A	0	0	0	0	0	0	0	0	0	0	0	0	0	0	0	0	0	0	0	0	0	0	0
AT2G05270		hypothetical protein(AT2G05270)	0	0	0	0	0	0	0	0	0	0	0.703289	0	0	0	0	0	0	0	0	0	0	0	0
AT2G05294		transmembrane protein(AT2G05294)	0	0	0	0	0	0	0	0	0	0	0	0	0	0	0	0	0	0	0	0	0	0	0
AT2G05335		SCR-like 15(SCRL15)	0	0	0	0	0	0	0	0	0	0	0	0	0	0	0	0	0	0	0	0	0	0	0
AT2G05340.1		#N/A	0	0	0	0	0	0	0	0	0	0	0	0	0	0	0	0	0	0	0	0	0	0	0
AT2G05350		hypothetical protein(AT2G05350)	0	0	0	0	0	0	0	0	0	0	0	0	0	0	0	0	0	0	0	0	0	0	0
AT2G05360	OsFBX306 - F-box domain containing protein, expressed	F-box associated ubiquitination effector family protein(AT2G05360)	0	0	0	0	0	0	0	0	0	0	0	0	0	0	0	0	0	0	0	0	0	0	0
AT2G05390.1		#N/A	0	0	0	0	0	0	0	0	0	0	0	0	0	0	0	0	0	0	0	0	0	0	0
AT2G05400		Ubiquitin-specific protease family C19-related protein(AT2G05400)	0	0	0	0	0	0	0	0	0	0	0	0	0	0	0	0	0	0	0	0	0	0	0
AT2G05410	ubiquitin carboxyl-terminal hydrolase, putative, expressed	MATH domain/coiled-coil protein(AT2G05410)	0	0	0	0	0	0	0	0	0	0	0	0	0	0	0	0	0	0	0	0	0	0	0
AT2G05420	ubiquitin carboxyl-terminal hydrolase, putative, expressed	TRAF-like family protein(AT2G05420)	0	0	0	0	0	0	0	0	0	0	0	0	0	0	0	0	0	0	0	0	0	0	0
AT2G05430		Ubiquitin-specific protease family C19-related protein(AT2G05430)	0	0	0	0	0	0	0	0	0	0	0	0	0	0	0	0	0	0	0	0	0	0	0
AT2G05435.1		#N/A	0	0	0	0	0	0	0	0	0	0	0	0	0	0	0	0	0	0	0	0	0	0	0
AT2G05441		miscRNA(AT2G05441)	0	0	0	0	0	0	0	0	0	0	0	0	0	0	0	0	0	0	0	0	0	0	0
AT2G05460.1		#N/A	0	0	0	0	0	0	0	0	0	0	0	0	0	0	0	0	0	0	0	0	0	0	0
AT2G05475.1		#N/A	0	0	0	0	0	0	0	0	0	0	0	0	0	0	0	0	0	0	0	0	0	0	0
AT2G05480,AT2G05480.1		#N/A	0	0	0	0	0	0	0	0	0	0	0	0	0	0	0	0	0	0	0	0	0	0	0
AT2G05490.1		#N/A	0	0	0	0	0	0	0	0	0	0	0	0	0	0	0	0	0	0	0	0	0	0	0
AT2G05500		#N/A	0	0	0	0	0	0	0	0	0	0	0	0	0	0	0	0	0	0	0	0	0	0	0
AT2G05530		Glycine-rich protein family(AT2G05530)	0	0	0	0	0	0	0	0	0	0	0	0	0	0	0	0	0	0	0	0	0	0	0
AT2G05550.1		#N/A	0	0	0	0	0	0	0	0	0	0	0	0	0	0	0	0	0	0	0	0	0	0	0
AT2G05560.1		#N/A	0	0	0	0	0	0	0	0	0	0	0	0	0	0	0	0	0	0	0	0	0	0	0
AT2G05562.1		#N/A	0	0	0	0	0	0	0	0	0	0	0	0	0	0	0	0	0	0	0	0	0	0	0
AT2G05567.1		#N/A	0	0	0	0	0	0	0	0	0	0	0	0	0	0	0	0	0	0	0	0	0	0	0
AT2G05570.1		#N/A	0	0	0	0	0	0	0	0	0	0	0	0	0	0	0	0	0	0	0	0	0	0	0
AT2G05600	OsFBX53 - F-box domain containing protein, expressed	F-box associated ubiquitination effector family protein(AT2G05600)	0	0	0	0	0	0	0	0	0	0	0	0	0	0	0	0	0	0	0	0	0	0	0
AT2G05635	helicase, putative, expressed	DNA repair DEAD helicase RAD3/XP-D subfamily protein(AT2G05635)	0	0	0	0	0	0	0	0	0	0	0	0	0	0	0	0	0	0	0	0	0	0	0
AT2G05640.1		#N/A	0	0	0	0	0	0	0	0	0	0	0	0	0	0	0	0	0	0	0	0	0	0	0
AT2G05642	retrotransposon protein, putative, unclassified, expressed	Nucleic acid-binding, OB-fold-like protein(AT2G05642)	0	0	0	0	0	0	0	0	0	0	0	0	0	0	0	0	0	0	0	0	0	0	0
AT2G05645		transmembrane protein(AT2G05645)	0	0	0	0	0	0	0	0	0	0	0	0	0	0	0	0	0	0	0	0	0	0	0
AT2G05647.1		#N/A	0	0	0	0	0	0	0	0	0	0	0	0	0	0	0	0	0	0	0	0	0	0	0
AT2G05670		miscRNA(AT2G05670)	0	0	0	0	0	0	0	0	0	0	0	0	0	0	0	0	0	0	0	0	0	0	0
AT2G05680.1		#N/A	0	0	0	0	0	0	0	0	0	0	0	0	0	0	0	0	0	0	0	0	0	0	0
AT2G05690.1		#N/A	0	0	0	0	0	0	0	0	0	0	0	0	0	0	0	0	0	0	0	0	0	0	0
AT2G05720	WD domain, G-beta repeat domain containing protein, expressed	Transducin/WD40 repeat-like superfamily protein(AT2G05720)	0	0	0	0	0	0	0	0	0	0	0	0	0	0	0	0	0	0	0	0	0	0	0
AT2G05730		miscRNA(AT2G05730)	0	0	0	0	0	0	0	0	0	0	0	0	0	0	0	0	0	0	0	0	0	0	0
AT2G05740		miscRNA(AT2G05740)	0	0	0	0	0	0	0	0	0	0	0	0	0	0	0	0	0	0	0	0	0	0	0
AT2G05750.1		#N/A	0	0	0	0	0	0	0	0	0	0	0	0	0	0	0	0	0	0	0	0	0	0	0
AT2G05752		hypothetical protein(AT2G05752)	0	0	0	0	0	0	0	0	0	0	0	0	0	0	0	0	0	0	0	0	0	0	0
AT2G05753		hypothetical protein(AT2G05753)	0	0	0	0	0	0	0	0	0	0	0	0	0	0	0	0	0	0	0	0	0	0	0
AT2G05765		ncRNA(AT2G05765)	0	0	0	0	0	0	0	0	0	0	0	0	0	0	0	0	0	0	0	0	0	0	0
AT2G05770.1		#N/A	0	0	0	0	0	0	0	0	0	0	0	0	0	0	0	0	0	0	0	0	0	0	0
AT2G05780.1		#N/A	0	0	0	0	0	0	0	0	0	0	0	0	0	0	0	0	0	0	0	0	0	0	0
AT2G05786		hypothetical protein(AT2G05786)	0	0	0	0	0	0	0	0	0	0	0	0	0	0	0	0	0	0	0	0	0	0	0
AT2G05800.1		#N/A	0	0	0	0	0	0	0	0	0	0	0	0	0	0	0	0	0	0	0	0	0	0	0
AT2G05801		miscRNA(AT2G05801)	0	0	0	0	0	0	0	0	0	0	0	0	0	0	0	0	0	0	0	0	0	0	0
AT2G05803		#N/A	0	0	0	0	0	0	0	0	0	0	0	0	0	0	0	0	0	0	0	0	0	0	0
AT2G05820.1		#N/A	0	0	0	0	0	0	0	0	0	0	0	0	0	0	0	0	0	0	0	0	0	0	0
AT2G05860,AT2G05860.1		#N/A	0	0	0	0	0	0	0	0	0	0	0	0	0	0	0	0	0	0	0	0	0	0	0
AT2G05870,AT2G05870.1		#N/A	0	0	0	0	0	0	0	0	0	0	0	0	0	0	0	0	0	0	0	0	0	0	0
AT2G05880,AT2G05880.1		#N/A	0	0	0	0	0	0	0	0	0	0	0	0	0	0	0	0	0	0	0	0	0	0	0
AT2G05890,AT2G05890.1		#N/A	0	0	0	0	0	0	0	0	0	0	0	0	0	0	0	0	0	0	0	0	0	0	0
AT2G05900	histone-lysine N-methyltransferase, H3 lysine-9 specific SUVH1, putative, expressed	SET domain protein 11(SDG11)	0	0	0	0	0	0	0	0	0	0	0	0	0	0	0	0.405045	0	0	0	0	0	0	0
AT2G05930.1		#N/A	0	0	0	0	0	0	0	0	0	0	0	0	0	0	0	0	0	0	0	0	0	0	0
AT2G05935.1		#N/A	0	0	0	0	0	0	0	0	0	0	0	0	0	0	0	0	0	0	0	0	0	0	0
AT2G05970	OsFBDUF1 - F-box and DUF domain containing protein, expressed	F-box protein (DUF295)(AT2G05970)	0	0	0	0	0	0	0	0	0	0	0	0	0	0	0	0	0	0	0	0	0	0	0
AT2G05985.1		#N/A	0	0	0	0	0	0	0	0	0	0	0	0	0	0	0	0	0	0	0	0	0	0	0
AT2G06020	MYB family transcription factor, putative, expressed	Homeodomain-like superfamily protein(AT2G06020)	0	0	0	0	0	0	0	0	0	0	0	0	0	0	0	0	0	0	0	0	0	0	0
AT2G06060.1		#N/A	0	0	0	0	0	0	0	0	0	0	0	0	0	0	0	0	0	0	0	0	0	0	0
AT2G06070.1		#N/A	0	0	0	0	0	0	0	0	0	0	0	0	0	0	0	0	0	0	0	0	0	0	0
AT2G06080.1		#N/A	0	0	0	0	0	0	0	0	0	0	0	0	0	0	0	0	0	0	0	0	0	0	0
AT2G06090		Plant self-incompatibility protein S1 family(AT2G06090)	0	0	0	0	0	0	0	0	0	0	0	0	0	0	0	0	0	0	0	0	0	0	0
AT2G06095		transmembrane protein(AT2G06095)	0	0	0	0	0	0	0	0	0	0	0	0	0	0	0	0	0	0	0	0	0	0	0
AT2G06100.1		#N/A	0	0	0	0	0	0	0	0	0	0	0	0	0	0	0	0	0	0	0	0	0	0	0
AT2G06110.1		#N/A	0	0	0	0	0	0	0	0	0	0	0	0	0	0	0	0	0	0	0	0	0	0	0
AT2G06120,AT2G06120.1		#N/A	0	0	0	0	0	0	0	0	0	0	0	0	0	0	0	0	0	0	0	0	0	0	0
AT2G06125.1		#N/A	0	0	0	0	0	0	0	0	0	0	0	0	0	0	0	0	0	0	0	0	0	0	0
AT2G06130.1		#N/A	0	0	0	0	0	0	0	0	0	0	0	0	0	0	0	0	0	0	0	0	0	0	0
AT2G06140,AT2G06140.1		#N/A	0	0	0	0	0	0	0	0	0	0	0	0	0	0	0	0	0	0	0	0	0	0	0
AT2G06150.1		#N/A	0	0	0	0	0	0	0	0	0	0	0	0	0	0	0	0	0	0	0	0	0	0	0
AT2G06160.1		#N/A	0	0	0	0	0	0	0	0	0	0	0	0	0	0	0	0	0	0	0	0	0	0	0
AT2G06165.1		#N/A	0	0	0	0	0	0	0	0	0	0	0	0	0	0	0	0	0	0	0	0	0	0	0
AT2G06166		Defensin-like (DEFL) family protein(AT2G06166)	0	0	0	0	0	0	0	0	0	0	0	0	0	0	0	0	0	0	0	0	0	0	0
AT2G06170.1		#N/A	0	0	0	0	0	0	0	0	0	0	0	0	0	0	0	0	0	0	0	0	0	0	0
AT2G06180.1		#N/A	0	0	0	0	0	0	0	0	0	0	0	0	0	0	0	0	0	0	0	0	0	0	0
AT2G06190.1		#N/A	0	0	0	0	0	0	0	0	0	0	0	0	0	0	0	0	0	0	0	0	0	0	0
AT2G06220.1		#N/A	0	0	0	0	0	0	0	0	0	0	0	0	0	0	0	0	0	0	0	0	0	0	0
AT2G06230.1		#N/A	0	0	0	0	0	0	0	0	0	0	0	0	0	0	0	0	0	0	0	0	0	0	0
AT2G06235.1		#N/A	0	0	0	0	0	0	0	0	0	0	0	0	0	0	0	0	0	0	0	0	0	0	0
AT2G06240.1		#N/A	0	0	0	0	0	0	0	0	0	0	0	0	0	0	0	0	0	0	0	0	0	0	0
AT2G06245.1		#N/A	0	0	0	0	0	0	0	0	0	0	0	0	0	0	0	0	0	0	0	0	0	0	0
AT2G06250.1		#N/A	0	0	0	0	0	0	0	0	0	0	0	0	0	0	0	0	0	0	0	0	0	0	0
AT2G06260.1		#N/A	0	0	0	0	0	0	0	0	0	0	0	0	0	0	0	0	0	0	0	0	0	0	0
AT2G06270.1		#N/A	0	0	0	0	0	0	0	0	0	0	0	0	0	0	0	0	0	0	0	0	0	0	0
AT2G06280.1		#N/A	0	0	0	0	0	0	0	0	0	0	0	0	0	0	0	0	0	0	0	0	0	0	0
AT2G06285.1		#N/A	0	0	0	0	0	0	0	0	0	0	0	0	0	0	0	0	0	0	0	0	0	0	0
AT2G06290.1		#N/A	0	0	0	0	0	0	0	0	0	0	0	0	0	0	0	0	0	0	0	0	0	0	0
AT2G06296.1		#N/A	0	0	0	0	0	0	0	0	0	0	0	0	0	0	0	0	0	0	0	0	0	0	0
AT2G06303.1		#N/A	0	0	0	0	0	0	0	0	0	0	0	0	0	0	0	0	0	0	0	0	0	0	0
AT2G06310.1		#N/A	0	0	0	0	0	0	0	0	0	0	0	0	0	0	0	0	0	0	0	0	0	0	0
AT2G06330.1		#N/A	0	0	0	0	0	0	0	0	0	0	0	0	0	0	0	0	0	0	0	0	0	0	0
AT2G06335.1		#N/A	0	0	0	0	0	0	0	0	0	0	0	0	0	0	0	0	0	0	0	0	0	0	0
AT2G06350.1		#N/A	0	0	0	0	0	0	0	0	0	0	0	0	0	0	0	0	0	0	0	0	0	0	0
AT2G06370.1		#N/A	0	0	0	0	0	0	0	0	0	0	0	0	0	0	0	0	0	0	0	0	0	0	0
AT2G06380.1		#N/A	0	0	0	0	0	0	0	0	0	0	0	0	0	0	0	0	0	0	0	0	0	0	0
AT2G06390.1		#N/A	0	0	0	0	0	0	0	0	0	0	0	0	0	0	0	0	0	0	0	0	0	0	0
AT2G06400.1		#N/A	0	0	0	0	0	0	0	0	0	0	0	0	0	0	0	0	0	0.0244799	0	0	0	0	0
AT2G06410.1		#N/A	0	0	0	0	0	0	0	0	0	0	0	0	0	0	0	0	0	0	0	0	0	0	0
AT2G06420		En/Spm-like transposon, putative (DUF1985)(AT2G06420)	0	0	0	0	0	0	0	0	0	0	0	0	0	0	0	0	0	0	0	0	0	0	0
AT2G06430.1		#N/A	0	0	0	0	0	0	0	0	0	0	0	0	0	0	0	0	0	0	0	0	0	0	0
AT2G06440.1		#N/A	0	0	0	0	0	0	0	0	0	0	0	0	0	0	0	0	0	0	0	0	0	0	0
AT2G06450.1		#N/A	0	0	0	0	0	0	0	0	0	0	0	0	0	0	0	0	0	0	0	0	0	0	0
AT2G06460.1		#N/A	0	0	0	0	0	0	0	0	0	0	0	0	0	0	0	0	0	0	0	0	0	0	0
AT2G06470.1		#N/A	0	0	0	0	0	0	0	0	0	0	0	0	0	0	0	0	0	0	0	0	0	0	0
AT2G06480.1		#N/A	0	0	0	0	0	0	0	0	0	0	0	0	0	0	0	0	0	0	0	0	0	0	0
AT2G06490.1		#N/A	0	0	0	0	0	0	0	0	0	0	0	0	0	0	0	0	0	0	0	0	0	0	0
AT2G06500	hAT dimerisation domain-containing protein, putative, expressed	hAT family dimerization domain-containing protein(AT2G06500)	0	0	0	0	0	0	0	0	0	0	0	0	0	0	0	0	0	0	0	0	0	0	0
AT2G06540.1		#N/A	0	0	0	0	0	0	0	0	0	0	0	0	0	0	0	0	0	0	0	0	0	0	0
AT2G06541	hAT dimerisation domain-containing protein, putative, expressed	TTF-type zinc finger protein with HAT dimerization domain-containing protein(AT2G06541)	0	0	0	0	0	0	0	0	0	0	0	0	0	0	0	0	0	0	0	0	0	0	0
AT2G06562		ncRNA(AT2G06562)	0	0	0	0	0	0	0	0	0	0	0	0	0	0	0	0	0	0	0	0	0	0	0
AT2G06570		hypothetical protein(AT2G06570)	0	0	0	0	0	0	0	0	0	0	0	0	0	0	0	0	0	0	0	0	0	0	0
AT2G06590.1		#N/A	0	0	0	0	0	0	0	0	0	0	0	0	0	0	0	0	0	0	0	0	0	0	0
AT2G06600.1		#N/A	0	0	0	0	0	0	0	0	0	0	0	0	0	0	0	0	0	0	0	0	0	0	0
AT2G06610,AT2G06610.1		#N/A	0	0	0	0	0	0	0	0	0	0	0	0	0	0	0	0	0	0	0	0	0	0	0
AT2G06620.1		#N/A	0	0	0	0	0	0	0	0	0	0	0	0	0	0	0	0	0	0	0	0	0	0	0
AT2G06640.1		#N/A	0	0	0	0	0	0	0	0	0	0	0	0	0	0	0	0	0	0	0	0	0	0	0
AT2G06645		hypothetical protein(AT2G06645)	0	0	0	0	0	0	0	0	0	0	0	0	0	0	0	0	0	0	0	0	0	0	0
AT2G06650.1		#N/A	0	0	0	0	0	0	0	0	0	0	0	0	0	0	0	0	0	0	0	0	0	0	0
AT2G06667		transposase-associated domain protein(AT2G06667)	0	0	0	0	0	0	0	0	0	0	0	0	0	0	0	0	0	0	0	0	0	0	0
AT2G06680.1		#N/A	0	0	0	0	0	0	0	0	0	0	0	0	0	0	0	0	0	0	0	0	0	0	0
AT2G06690,AT2G06690.1		#N/A	0	0	0	0	0	0	0	0	0	0	0	0	0	0	0	0	0	0	0	0	0	0	0
AT2G06700.1		#N/A	0	0	0	0	0	0	0	0	0	0	0	0	0	0	0	0	0	0	0	0	0	0	0
AT2G06710.1		#N/A	0	0	0	0	0	0	0	0	0	0	0	0	0	0	0	0	0	0	0	0	0	0	0
AT2G06715.1		#N/A	0	0	0	0	0	0	0	0	0	0	0	0	0	0	0	0	0	0	0	0	0	0	0
AT2G06740.1		#N/A	0	0	0	0	0	0	0	0	0	0	0	0	0	0	0	0	0	0	0	0	0	0	0
AT2G06750,AT2G06750.1		#N/A	0	0	0	0	0	0	0	0	0	0	0	0	0	0	0	0	0	0	0	0	0	0	0
AT2G06760.1		#N/A	0	0	0	0	0	0	0	0	0	0	0	0	0	0	0	0	0	0	0	0	0	0	0
AT2G06770.1		#N/A	0	0	0	0	0	0	0	0	0	0	0	0	0	0	0	0	0	0	0	0	0	0	0
AT2G06775.1		#N/A	0	0	0	0	0	0	0	0	0	0	0	0	0	0	0	0	0	0	0	0	0	0	0
AT2G06780.1		#N/A	0	0	0	0	0	0	0	0	0	0	0	0	0	0	0	0	0	0	0	0	0	0	0
AT2G06790.1		#N/A	0	0	0	0	0	0	0	0	0	0	0	0	0	0	0	0	0	0	0	0	0	0	0
AT2G06810.1		#N/A	0	0	0	0	0	0	0	0	0	0	0	0	0	0	0	0	0	0	0	0	0	0	0
AT2G06820,AT2G06820.1		#N/A	0	0	0	0	0	0	0	0	0	0	0	0	0	0	0	0	0	0	0	0	0	0	0
AT2G06822		miscRNA(AT2G06822)	0	0	0	0	0	0	0	0	0	0	0	0	0	0	0	0	0	0	0	0	0	0	0
AT2G06830.1		#N/A	0	0	0	0	0	0	0	0	0	0	0	0	0	0	0	0	0	0	0	0	0	0	0
AT2G06840.1		#N/A	0	0	0	0	0	0	0	0	0	0	0	0	0	0	0	0	0	0	0	0	0	0	0
AT2G06845		Beta-galactosidase related protein(AT2G06845)	0	0	0	0	0	0	0	0	0	0	0	0	0	0	0	0	0	0	0	0	0	0	0
AT2G06870.1		#N/A	0	0	0	0	0	0	0	0	0	0	0	0	0	0	0	0	0	0	0	0	0	0	0
AT2G06875.1		#N/A	0	0	0	0	0	0	0	0	0	0	0	0	0	0	0	0	0	0	0	0	0	0	0
AT2G06880.1		#N/A	0	0	0	0	0	0	0	0	0	0	0	0	0	0	0	0	0	0	0	0	0	0	0
AT2G06885.1		#N/A	0	0	0	0	0	0	0	0	0	0	0	0	0	0	0	0	0	0	0	0	0	0	0
AT2G06890.1		#N/A	0	0	0	0	0	0	0	0	0	0	0	0	0	0	0	0	0	0	0	0	0	0	0
AT2G06900.1		#N/A	0	0	0	0	0	0	0	0	0	0	0	0	0	0	0	0	0	0	0	0	0	0	0
AT2G06902.1		#N/A	0	0	0	0	0	0	0	0	0	0	0	0	0	0	0	0	0	0	0	0	0	0	0
AT2G06904		nucleic acid / zinc ion binding protein(AT2G06904)	0	0	0	0	0	0	0	0	0	0	0	0	0	0	0	0	0	0	0	0	0	0	0
AT2G06906		hypothetical protein(AT2G06906)	0	0	0	0	0	0	0	0	0	0	0	0	0	0	0	0	0	0	0	0	0	0	0
AT2G06908		hypothetical protein(AT2G06908)	0	0	0	0	0	0	0	0	0	0	0	0	0	0	0	0	0	0	0	0	0	0	0
AT2G06910.1		#N/A	0	0	0	0	0	0	0	0	0	0	0	0	0	0	0	0	0	0	0	0	0	0	0
AT2G06912		miscRNA(AT2G06912)	0	0	0	0	0	0	0	0	0	0	0	0	0	0	0	0	0	0	0	0	0	0	0
AT2G06914.1		#N/A	0	0	0	0	0	0	0	0	0	0	0	0	0	0	0	0	0	0	0	0	0	0	0
AT2G06917.1		#N/A	0	0	0	0	0	0	0	0	0	0	0	0	0	0	0	0	0	0	0	0	0	0	0
AT2G06920.1		#N/A	0	0	0	0	0	0	0	0	0	0	0	0	0	0	0	0	0	0	0	0	0	0	0
AT2G06922.1		#N/A	0	0	0	0	0	0	0	0	0	0	0	0	0	0	0	0	0	0	0	0	0	0	0
AT2G06930.1		#N/A	0	0	0	0	0	0	0	0	0	0	0	0	0	0	0	0	0	0	0	0	0	0	0
AT2G06940		miscRNA(AT2G06940)	0	0	0	0	0	0	0	0	0	0	0	0	0	0	0	0	0	0	0	0	0	0	0
AT2G06960	gibberellin 20 oxidase 2, putative, expressed	2-oxoglutarate (2OG) and Fe(II)-dependent oxygenase superfamily protein(AT2G06960)	0	0	0	0	0	0	0	0	0	0	0	0	0	0	0	0	0	0	0	0	0	0	0
AT2G06965.1		#N/A	0	0	0	0	0	0	0	0	0	0	0	0	0	0	0	0	0	0	0	0	0	0	0
AT2G06967.1		#N/A	0	0	0	0	0	0	0	0	0	0	0	0	0	0	0	0	0	0	0	0	0	0	0
AT2G06973.1		#N/A	0	0	0	0	0	0	0	0	0	0	0	0	0	0	0	0	0	0	0	0	0	0	0
AT2G06980.1		#N/A	0	0	0	0	0	0	0	0	0	0	0	0	0	0	0	0	0	0	0	0	0	0	0
AT2G06983		SCR-like 16(SCRL16)	0	0	0	0	0	0	0	0	0	0	0	0	0	0	0	0	0	0	0	0	0	0	0
AT2G06985		miscRNA(AT2G06985)	0	0	0	0	0	0	0	0	0	0	0	0	0	0	0	0	0	0	0	0	0	0	0
AT2G07010.1		#N/A	0	0	0	0	0	0	0	0	0	0	0	0	0	0	0	0	0	0	0	0	0	0	0
AT2G07020	serine threonine kinase, putative, expressed	kinase with adenine nucleotide alpha hydrolases-like domain-containing protein(AT2G07020)	0	0	0	0	0	0	0	0	0	0	0	0	0	0	0	0	0	0	0	0	0	0	0
AT2G07030.1		#N/A	0	0	0	0	0	0	0	0	0	0	0	0	0	0	0	0	0	0	0	0	0	0	0
AT2G07100.1		#N/A	0	0	0	0	0	0	0	0	0	0	0	0	0	0	0	0	0	0	0	0	0	0	0
AT2G07110	exosome complex exonuclease, putative, expressed	exosome complex exonuclease RRP46-like protein(AT2G07110)	0	0	0	0	0	0	0	0	0	0	0	0	0	0	0	0	0	0	0	0	0	0	0
AT2G07120	OsFBX440 - F-box domain containing protein, expressed	F-box associated ubiquitination effector family protein(AT2G07120)	0	0	0	0	0	0	0	0	0	0	0	0	0	0	0	0	0	0	0	0	0	0	0
AT2G07130		miscRNA(AT2G07130)	0	0	0	0	0	0	0	0	0	0	0	0	0	0	0	0	0	0	0	0	0	0	0
AT2G07150.1		#N/A	0	0	0	0	0	0	0	0	0	0	0	0	0	0	0	0	0	0	0	0	0	0	0
AT2G07155.1		#N/A	0	0	0	0	0	0	0	0	0	0	0	0	0	0	0	0	0	0	0	0	0	0	0
AT2G07160.1		#N/A	0	0	0	0	0	0	0	0	0	0	0	0	0	0	0	0	0	0	0	0	0	0	0
AT2G07185.1		#N/A	0	0	0	0	0	0	0	0	0	0	0	0	0	0	0	0	0	0	0	0	0	0	0
AT2G07190		transmembrane protein, putative (DUF1985)(AT2G07190)	0	0	0	0	0	0	0	0	0	0	0	0	0	0	0	0	0	0	0	0	0	0	0
AT2G07200		Cysteine proteinases superfamily protein(AT2G07200)	0	0	0	0	0	0	0	0	0	0	0	0	0	0	0	0	0	0	0	0	0	0	0
AT2G07210.1		#N/A	0	0	0	0	0	0	0	0	0	0	0	0	0	0	0	0	0	0	0	0	0	0	0
AT2G07212.1		#N/A	0	0	0	0	0	0	0	0	0	0	0	0	0	0	0	0	0	0	0	0	0	0	0
AT2G07215		hypothetical protein(AT2G07215)	0	0	0	0	0	0	0	0	0	0	0	0	0	0	0	0	0	0	0	0	0	0	0
AT2G07220.1		#N/A	0	0	0	0	0	0	0	0	0	0	0	0	0	0	0	0	0	0	0	0	0	0	0
AT2G07230.1		#N/A	0	0	0	0	0	0	0	0	0	0	0	0	0	0	0	0	0	0	0	0	0	0	0
AT2G07250.1		#N/A	0	0	0	0	0	0	0	0	0	0	0	0	0	0	0	0	0	0	0	0	0	0	0
AT2G07260,AT2G07260.1		#N/A	0	0	0	0	0	0	0	0	0	0	0	0	0	0	0	0	0	0	0	0	0	0	0
AT2G07270.1		#N/A	0	0	0	0	0	0	0	0	0	0	0	0	0	0	0	0	0	0	0	0	0	0	0
AT2G07280		hypothetical protein(AT2G07280)	0	0	0	0	0	0	0	0	0	0	0	0	0	0	0	0	0	0	0	0	0	0	0
AT2G07290		hypothetical protein(AT2G07290)	0	0	0	0	0	0	0	0	0	0	0	0	0	0	0	0	0	0	0	0	0	0	0
AT2G07300,AT2G07300.1		#N/A	0	0	0	0	0	0	0	0	0	0	0	0	0	0	0	0	0	0	0	0	0	0	0
AT2G07310		hypothetical protein(AT2G07310)	0	0	0	0	0	0	0	0	0	0	0	0	0	0	0	0	0	0	0	0	0	0	0
AT2G07330.1		#N/A	0	0	0	0	0	0	0	0	0	0	0	0	0	0	0	0	0	0	0	0	0	0	0
AT2G07362		#N/A	0	0	0	0	0	0	0	0	0	0	0	0	0	0	0	0	0	0	0	0	0	0	0
AT2G07363		#N/A	0	0	0	0	0	0	0	0	0	0	0	0	0	0	0	0	0	0	0	0	0	0	0
AT2G07365.1		#N/A	0	0	0	0	0	0	0	0	0	0	0	0	0	0	0	0	0	0	0	0	0	0	0
AT2G07380.1		#N/A	0	0	0	0	0	0	0	0	0	0	0	0	0	0	0	0	0	0	0	0	0	0	0
AT2G07390,AT2G07390.1		#N/A	0	0	0	0	0	0	0	0	0	0	0	0	0	0	0	0	0	0	0	0	0	0	0
AT2G07400.1		#N/A	0	0	0	0	0	0	0	0	0	0	0	0	0	0	0	0	0	0	0	0	0	0	0
AT2G07410.1		#N/A	0	0	0	0	0	0	0	0	0	0	0	0	0	0	0	0	0	0	0	0	0	0	0
AT2G07420.1		#N/A	0	0	0	0	0	0	0	0	0	0	0	0	0	0	0	0	0	0	0	0	0	0	0
AT2G07430.1		#N/A	0	0	0	0	0	0	0	0	0	0	0	0	0	0	0	0	0	0	0	0	0	0	0
AT2G07440	OsRR10 type-A response regulator, expressed	two-component responsive regulator-related / response regulator protein-like protein(AT2G07440)	0	0	0	0	0	0	0	0	0	0	0	0	0	0	0	0	0	0	0	0	0	0	0
AT2G07450.1		#N/A	0	0	0	0	0	0	0	0	0	0	0	0	0	0	0	0	0	0	0	0	0	0	0
AT2G07455.1		#N/A	0	0	0	0	0	0	0	0	0	0	0	0	0	0	0	0	0	0	0	0	0	0	0
AT2G07460.1		#N/A	0	0	0	0	0	0	0	0	0	0	0	0	0	0	0	0	0	0	0	0	0	0	0
AT2G07470.1		#N/A	0	0	0	0	0	0	0	0	0	0	0	0	0	0	0	0	0	0	0	0	0	0	0
AT2G07480.1		#N/A	0	0	0	0	0	0	0	0	0	0	0	0	0	0	0	0	0	0	0	0	0	0	0
AT2G07483.1		#N/A	0	0	0	0	0	0	0	0	0	0	0	0	0	0	0	0	0	0	0	0	0	0	0
AT2G07486.1		#N/A	0	0	0	0	0	0	0	0	0	0	0	0	0	0	0	0	0	0	0	0	0	0	0
AT2G07490.1		#N/A	0	0	0	0	0	0	0	0	0	0	0	0	0	0	0	0	0	0	0	0	0	0	0
AT2G07500.1		#N/A	0	0	0	0	0	0	0	0	0	0	0	0	0	0	0	0	0	0	0	0	0	0	0
AT2G07505		zinc ion binding protein(AT2G07505)	0	0	0	0	0	0	0	0	0	0	0	0	0	0	0	0	0	0	0	0	0	0	0
AT2G07510.1		#N/A	0	0	0	0	0	0	0	0	0	0	0	0	0	0	0	0	0	0	0	0	0	0	0
AT2G07520.1		#N/A	0	0	0	0	0	0	0	0	0	0	0	0	0	0	0	0	0	0	0	0	0	0	0
AT2G07521		#N/A	0	0	0	0	0	0	0	0	0	0	0	0	0	0	0	0	0	0	0	0	0	0	0
AT2G07530.1		#N/A	0	0	0	0	0	0	0	0	0	0	0	0	0	0	0	0	0	0	0	0	0	0	0
AT2G07540.1		#N/A	0	0	0	0	0	0	0	0	0	0	0	0	0	0	0	0	0	0	0	0	0	0	0
AT2G07550.1		#N/A	0	0	0	0	0	0	0	0	0	0	0	0	0	0	0	0	0	0	0	0	0	0	0
AT2G07560	plasma membrane ATPase, putative, expressed	H[+]-ATPase 6(HA6)	0	0	0	0	0	0	0	0	0	0	0	0	0	0	0	0	0	0	0	0	0	0	0
AT2G07570.1		#N/A	0	0	0	0	0	0	0	0	0	0	0	0	0	0	0	0	0	0	0	0	0	0	0
AT2G07580.1		#N/A	0	0	0	0	0	0	0	0	0	0	0	0	0	0	0	0	0	0	0	0	0	0	0
AT2G07590.1		#N/A	0	0	0	0	0	0	0	0	0	0	0	0	0	0	0	0	0	0	0	0	0	0	0
AT2G07600		miscRNA(AT2G07600)	0	0	0	0	0	0	0	0	0	0	0	0	0	0	0	0	0	0	0	0	0	0	0
AT2G07620.1		#N/A	0	0	0	0	0	0	0	0	0	0	0	0	0	0	0	0	0	0	0	0	0	0	0
AT2G07630,AT2G07630.1		#N/A	0	0	0	0	0	0	0	0	0	0	0	0	0	0	0	0.0997608	0	0	0	0	0	0	0
AT2G07635.1		#N/A	0	0	0	0	0	0	0	0	0	0	0	0	0	0	0	0	0	0	0	0	0	0	0
AT2G07640	oxidoreductase, short chain dehydrogenase/reductase family protein, putative, expressed	NAD(P)-binding Rossmann-fold superfamily protein(AT2G07640)	0	0	0	0	0	0	0	0	0	0	0	0	0	0	0	0	0	0	0	0	0	0	0
AT2G07650.1		#N/A	0	0	0	0	0	0	0	0	0	0	0	0	0	0	0	0	0	0	0	0	0	0	0
AT2G07660.1		#N/A	0	0	0	0	0	0	0	0	0	0	0	0	0	0	0	0	0	0	0	0	0	0	0
AT2G07664		miscRNA(AT2G07664)	0	0	0	0	0	0	0	0	0	0	0	0	0	0	0	0	0	0	2.28822	0	0	0	0
AT2G07666		miscRNA(AT2G07666)	0	0	0	0	0	0	0	0	0	0	0	0	0	0	0	0	0	0	0	0	0	0	0
AT2G07670		miscRNA(AT2G07670)	0	0	0	0	0	0	0	0	0	0	0	0	0	0	0	0	0	0	0	0	0	0	0
AT2G07671	ATP synthase protein 9, mitochondrial, putative, expressed	ATP synthase subunit C family protein(AT2G07671)	0	0	0	0	0	0	0	0	0	0	0	0	0	0	0	0	0	0	0	0	0	0	0
AT2G07672		hypothetical protein(AT2G07672)	0	0	0	0	0	0	0	0	0	0	0	0	0	0	0	0	0	0	0	0	0	0	0
AT2G07673		hypothetical protein(AT2G07673)	0	0	0	0	0	0	0	0	0	0	0	0	0	0	0	0	0	0	0	0	0	0	0
AT2G07675	mitochondrial ribosomal protein S12, putative, expressed	Ribosomal protein S12/S23 family protein(AT2G07675)	0	0	0	0	0	0	0	0	0	0	0	0	0	0	0	0	0	0	0	0	0	0	0
AT2G07681	cytochrome c biosynthesis ccmC-like mitochondrial protein, putative, expressed	Cytochrome C assembly protein(ABCI4)	0	0	0	0	0	0	0	0	0	0	0	0	0	0	0	0	0	0	0	0	0	0	0
AT2G07684		hypothetical protein(AT2G07684)	0	0	0	0	0	0	0	0	0	0	0	0	0	0	0	0	0	0	0	0	0	0	0
AT2G07686.1		#N/A	0	0	0	0	0	0	0	0	0	0	0	0	0	0	0	0	0	0	0	0	0	0	0
AT2G07687		Cytochrome c oxidase, subunit III(AT2G07687)	0	0	0	0	0	0	0	0	0	0	0	0	0	0	0	0	0	0	0	0	0	0	0
AT2G07691		hypothetical protein(AT2G07691)	0	0	0	0	0	0	0	0	0	0	0	0	0	0	0	0	0	0	0	0	0	0	0
AT2G07692		hypothetical protein(AT2G07692)	0	0	0	0	0	0	0	0	0	0	0	0	0	0	0	0	0	0	0	0	0	0	0
AT2G07695		Cytochrome C oxidase subunit II-like, transmembrane domain-containing protein(AT2G07695)	0	0	0	0	0	0	0	0	0	0	0	0	0	0	0	0	0	0	0	0	0	0	0
AT2G07699		miscRNA(AT2G07699)	0	0	0	0	0	0	0	0	0	0	0	0	0	0	0	0	0	0	0	0	0	0	0
AT2G07700.1		#N/A	0	0	0	0	0	0	0	0	0	0	0	0	0	0	0	0	0	0	0	0	0	0	0
AT2G07701		hypothetical protein(AT2G07701)	0	0	0	0	0	0	0	0	0	0	0	0	0	0	0	0	0	0	0	0	0	0	0
AT2G07702		hypothetical protein(AT2G07702)	0	0	0	0	0	0	0	0	0	0	0	0	0	0	0	0	0	0	0	0	0	0	0
AT2G07703.1		#N/A	0	0	0	0	0	0	0	0	0	0	0	0	0	0	0	0	0	0	0	0	0	0	0
AT2G07705		hypothetical protein(AT2G07705)	0	0	0	0	0	0	0	0	0	0	0	0	0	0	0	0	0	0	0	0	0	0	0
AT2G07707	ATP synthase protein YMF19, putative, expressed	Plant mitochondrial ATPase, F0 complex, subunit 8 protein(AT2G07707)	0	0	0	0	0	0	0	0	0	0	0	0	0	0	0	0	0	0	0	0	0	0	0
AT2G07710.1		#N/A	0	0	0	0	0	0	0	0	0	0	0	0	0	0	0	0	0	0	0	0	0	0	0
AT2G07713		hypothetical protein(AT2G07713)	0	0	0	0	0	0	0	0	0	0	0	0	0	0	0	0	0	0	0	0	0	0	0
AT2G07714	PHD-finger domain containing protein, putative, expressed	transcription factor-like protein(AT2G07714)	0	0	0	0	0	0	0	0	0	0	0	0	0	0	0	0	0	0	0	0	0	0	0
AT2G07718	NADH-ubiquinone oxidoreductase chain 6, putative, expressed	Cytochrome b/b6 protein(AT2G07718)	0	0	0	0	0	0	0	0	0	0	0	0	0	0	0	0	0	0	0	0	0	0	0
AT2G07719		Putative membrane lipoprotein(AT2G07719)	0	0	0	0	0	0	0	0	0	0	0	0	0	0	0	0	0	0	0	0	0	0	0
AT2G07720.1		#N/A	0	0	0	0	0	0	0	0	0	0	0	0	0	0	0	0	0	0	0	0	0	0	0
AT2G07721		hypothetical protein(AT2G07721)	0	0	0	0	0	0	0	0	0	0	0	0	0	0	0	0	0	0	0	0	0	0	0
AT2G07722		transmembrane protein(AT2G07722)	0	0	0	0	0	0	0	0	0	0	0	0	0	0	0	0	0	0	0	0	0	0	0
AT2G07724		hypothetical protein(AT2G07724)	0	0	0	0	0	0	0	0	0	0	0	0	0	0	0	0	0	0	0	0	0	0	0
AT2G07725,AT2G07726	mitochondrial 60S ribosomal protein L5, putative, expressed	#N/A	0	0	0	0	0	0	0	0	0	0	0	0	0	0	0	0	0	0	0	0	0	0	0
AT2G07728		hypothetical protein(AT2G07728)	0	0	0	0	0	0	0	0	0	0	0	0	0	0	0	0	0	0	0	0	0	0	0
AT2G07729.1		#N/A	0	0	0	0	0	0	0	0	0	0	0	0	0	0	0	0	0	0	0	0	0	0	0
AT2G07730.1		#N/A	0	0	0	0	0	0	0	0	0	0	0	0	0	0	0	0	0	0	0	0	0	0	0
AT2G07731		miscRNA(AT2G07731)	0	0	0	0	0	0	0	0	0	0	0	0	0	0	0	0	0	0	0	0	0	0	0
AT2G07734	chloroplast 30S ribosomal protein S4, putative, expressed	Alpha-L RNA-binding motif/Ribosomal protein S4 family protein(AT2G07734)	0	0	0	0	0	0	0	0	0	0	0	0	0	0	0	0	0	0	0	0	0	0	0
AT2G07735.1		#N/A	0	0	0	0	0	0	0	0	0	0	0	0	0	0	0	0	0	0	0	0	0	0	0
AT2G07736.1		#N/A	0	0	0	0	0	0	0	0	0	0	0	0	0	0	0	0	0	0	0	0	0	0	0
AT2G07737.1		#N/A	0	0	0	0	0	0	0	0	0	0	0	0	0	0	0	0	0	0	0	0	0	0	0
AT2G07740,AT2G07740.1		#N/A	0	0	0	0	0	0	0	0	0	0	0	0	0	0	0	0	0	0	0	0	0	0	0
AT2G07741	ATP synthase, A subunit family protein, putative, expressed	ATPase, F0 complex, subunit A protein(AT2G07741)	0	0	0	0	0	0	0	0	0	0	0	0	0	0	0	0	0	0	0	0	0	0	0
AT2G07742,AT2G07771		#N/A	0	0	0	0	0	0	0	0	0	0	0	0	0	0	0	0	0	0	0	0	0	0	0
AT2G07743		tRNA(AT2G07743)	0	0	0	0	0	0	0	0	0	0	0	0	0	0	0	0	0	0	0	0	0	0	0
AT2G07744.1		#N/A	0	0	0	0	0	0	0	0	0	0	0	0	0	0	0	0	0	0	0	0	0	0	0
AT2G07745		tRNA(AT2G07745)	0	0	0	0	0	0	0	0	0	0	0	0	0	0	0	0	0	0	0	0	0	0	0
AT2G07746		tRNA(AT2G07746)	0	0	0	0	0	0	0	0	0	0	0	0	0	0	0	0	0	0	0	0	0	0	0
AT2G07748		tRNA(AT2G07748)	0	0	0	0	0	0	0	0	0	0	0	0	0	0	0	0	0	0	0	0	0	0	0
AT2G07749		Mitovirus RNA-dependent RNA polymerase(AT2G07749)	0	0	0	0	0	0	0	0	0	0	0	0	0	0	0	0	0	0	0	0	0	0	0
AT2G07750	DEAD/DEAH box helicase, putative, expressed	DEA(D/H)-box RNA helicase family protein(AT2G07750)	0	0	0	0	0	0	0	0	0	0	0	0	0	0	0	0	0	0	0	0	0	0	0
AT2G07751	NADH-ubiquinone oxidoreductase chain 3, putative, expressed	NADH:ubiquinone/plastoquinone oxidoreductase, chain 3 protein(AT2G07751)	0	0	0	0	0	0	0	0	0	0	0	0	0	0	0	0	0	0	0	0	0	0	0
AT2G07752		tRNA(AT2G07752)	0	0	0	0	0	0	0	0	0	0	0	0	0	0	0	0	0	0	0	0	0	0	0
AT2G07753		tRNA(AT2G07753)	0	0	0	0	0	0	0	0	0	0	0	0	0	0	0	0	0	0	0	0	0	0	0
AT2G07755		tRNA(AT2G07755)	0	0	0	0	0	0	0	0	0	0	0	0	0	0	0	0	0	0	0	0	0	0	0
AT2G07757		tRNA(AT2G07757)	0	0	0	0	0	0	0	0	0	0	0	0	0	0	0	0	0	0	0	0	0	0	0
AT2G07758		tRNA(AT2G07758)	0	0	0	0	0	0	0	0	0	0	0	0	0	0	0	0	0	0	0	0	0	0	0
AT2G07760		Zinc knuckle (CCHC-type) family protein(AT2G07760)	0	0	0	0	0	0	0	0	0	0	0	0	0	0	0	0	0	0	0	0	0	0	0
AT2G07764		tRNA(AT2G07764)	0	0	0	0	0	0	0	0	0	0	0	0	0	0	0	0	0	0	0	0	0	0	0
AT2G07765		tRNA(AT2G07765)	0	0	0	0	0	0	0	0	0	0	0	0	0	0	0	0	0	0	0	0	0	0	0
AT2G07766		tRNA(AT2G07766)	0	0	0	0	0	0	0	0	0	0	0	0	0	0	0	0	0	0	0	0	0	0	0
AT2G07768		Cytochrome C assembly protein(AT2G07768)	0	0	0	0	0	0	0	0	0	0	0	0	0	0	0	0	0	0	0	0	0	0	0
AT2G07769.1		#N/A	0	0	0	0	0	0	0	0	0	0	0	0	0	0	0	0	0	0	0	0	0	0	0
AT2G07770,AT2G07770.1		#N/A	0	0	0	0	0	0	0	0	0	0	0	0	0	0	0	0	0	0	0	0	0	0	0
AT2G07772		hypothetical protein(AT2G07772)	0	0	0	0	0	0	0	0	0	0	0	0	0	0	0	0	0	0	0	0	0	0	0
AT2G07775		hypothetical protein(AT2G07775)	0	0	0	0	0	0	0	0	0	0	0	0	0	0	0	0	0	0	0	0	0	0	0
AT2G07777		ATP synthase 9 mitochondrial(AT2G07777)	0	0	0	0	0	0	0	0	0	0	0	0	0	0	0	0	0	0	0	0	0	0	0
AT2G07778		pseudo(AT2G07778)	0	0	0	0	0	0	0	0	0	0	0	0	0	0	0	0	0	0	0	0	0	0	0
AT2G07780.1		#N/A	0	0	0	0	0	0	0	0	0	0	0	0	0	0	0	0	0	0	0	0	0	0	0
AT2G07784.1		#N/A	0	0	0	0	0	0	0	0	0	0	0	0	0	0	0	0	0	0	0	0	0	0	0
AT2G07785	NADPH-dependent oxidoreductase, putative, expressed	NADH dehydrogenase family protein(AT2G07785)	0	0	0	0	0	0	0	0	0	0	0	0	0	0	0	0	0	0	0	0	0	0	0
AT2G07788.1		#N/A	0	0	0	0	0	0	0	0	0	0	0	0	0	0	0	0	0	0	0	0	0	0	0
AT2G07789.1		#N/A	0	0	0	0	0	0	0	0	0	0	0	0	0	0	0	0	0	0	0	0	0	0	0
AT2G07790.1		#N/A	0	0	0	0	0	0	0	0	0	0	0	0	0	0	0	0	0	0	0	0	0	0	0
AT2G07791.1		#N/A	0	0	0	0	0	0	0	0	0	0	0	0	0	0	0	0	0	0	0	0	0	0	0
AT2G07793		tRNA(AT2G07793)	0	0	0	0	0	0	0	0	0	0	0	0	0	0	0	0	0	0	0	0	0	0	0
AT2G07794		tRNA(AT2G07794)	0	0	0	0	0	0	0	0	0	0	0	0	0	0	0	0	0	0	0	0	0	0	0
AT2G07799		miscRNA(AT2G07799)	0	0	0	0	0	0	0	0	0	0	0	0	0	0	0	0	0	0	0	0	0	0	0
AT2G07806		hypothetical protein(AT2G07806)	0	0	0	0	0	0	0	0	0	0	0	0	0	0	0	0	0	0	0	0	0	0	0
AT2G07807		miscRNA(AT2G07807)	0	0	0	0	0	0	0	0	0	0	0	0	0	0	0	0	0	0	0	0	0	0	0
AT2G07809		miscRNA(AT2G07809)	0	0	0	0	0	0	0	0	0	0	0	0	0	0	0	0	0	0	0	0	0	0	0
AT2G07812		miscRNA(AT2G07812)	0	0	0	0	0	0	0	0	0	0	0	0	0	0	0	0	0	0	0	0	0	0	0
AT2G07813		miscRNA(AT2G07813)	0	0	0	0	0	0	0	0	0	0	0	0	0	0	0	0	0	0	0	0	0	0	0
AT2G07820	conserved hypothetical protein	hypothetical protein(AT2G07820)	0	0	0	0	0	0	0	0	0	0	0	0	0	0	0	0	0	0	0	0	0	0	0
AT2G07825		hypothetical protein(AT2G07825)	0	0	0	0	0	0	0	0	0	0	0	0	0	0	0	0	0	0	0	0	0	0	0
AT2G07826		miscRNA(AT2G07826)	0	0	0	0	0	0	0	0	0	0	0	0	0	0	0	0	0	0	0	0	0	0	0
AT2G07827		hypothetical protein(AT2G07827)	0	0	0	0	0	0	0	0	0	0	0	0	0	0	0	0	0	0	0	0	0	0	0
AT2G07880.1		#N/A	0	0	0	0	0	0	0	0	0	0	0	0	0	0	0	0	0	0	0	0	0	0	0
AT2G07981		hypothetical protein(AT2G07981)	0	0	0	0	0	0	0	0	0	0	0	0	0	0	0	0	0	0	0	0	0	0	0
AT2G08986		hypothetical protein(AT2G08986)	0	0	0	0	0	0	0	0	0	0	0	0	0	0	0	0	0	0	0	0	0	0	0
AT2G09388		hypothetical protein(AT2G09388)	0	0	0	0	0	0	0	0	0	0	0	0	0	0	0	0	0	0	0	0	0	0	0
AT2G09589.1		#N/A	0	0	0	0	0	0	0	0	0	0	0	0	0	0	0	0	0	0	0	0	0	0	0
AT2G09790.1		#N/A	0	0	0	0	0	0	0	0	0	0	0	0	0	0	0	0	0	0	0	0	0	0	0
AT2G09810.1		#N/A	0	0	0	0	0	0	0	0	0	0	0	0	0	0	0	0	0	0	0	0	0	0	0
AT2G09820.1		#N/A	0	0	0	0	0	0	0	0	0	0	0	0	0	0	0	0	0	0	0	0	0	0	0
AT2G09830.1		#N/A	0	0	0	0	0	0	0	0	0	0	0	0	0	0	0	0	0	0	0	0	0	0	0
AT2G09838		transmembrane protein(AT2G09838)	0	0	0	0	0	0	0	0	0	0	0	0	0	0	0	0	0	0	0	0	0	0	0
AT2G09840		nucleic acid/zinc ion-binding protein(AT2G09840)	0	0	0	0	0	0	0	0	0	0	0	0	0	0	0	0	0	0	0	0	0	0	0
AT2G09850.1		#N/A	0	0	0	0	0	0	0	0	0	0	0	0	0	0	0	0	0	0	0	0	0	0	0
AT2G09860.1		#N/A	0	0	0	0	0	0	0	0	0	0	0	0	0	0	0	0	0	0	0	0	0	0	0
AT2G09862.1		#N/A	0	0	0	0	0	0	0	0	0	0	0	0	0	0	0	0	0	0	0	0	0	0	0
AT2G09865,AT2G09865.1		#N/A	0	0	0	0	0	0	0	0	0	0	0	0	0	0	0	0	0	0	0	0	0	0	0
AT2G09870.1		#N/A	0	0	0	0	0	0	0	0	0	0	0	0	0	0	0	0	0	0	0	0	0	0	0
AT2G09880.1		#N/A	0	0	0	0	0	0	0	0	0	0	0	0	0	0	0	0	0	0	0	0	0	0	0
AT2G09890.1		#N/A	0	0	0	0	0	0	0	0	0	0	0	0	0	0	0	0	0	0	0	0	0	0	0
AT2G09900,AT2G09900.1		#N/A	0	0	0	0	0	0	0	0	0	0	0	0	0	0	0	0	0	0	0	0	0	0	0
AT2G09910,AT2G09910.1		#N/A	0	0	0	0	0	0	0	0	0	0	0	0	0	0	0	0	0	0	0	0	0	0	0
AT2G09920.1		#N/A	0	0	0	0	0	0	0	0	0	0	0	0	0	0	0	0	0	0	0	0	0	0	0
AT2G09930.1		#N/A	0	0	0	0	0	0	0	0	0	0	0	0	0	0	0	0	0	0	0	0	0	0	0
AT2G09950.1		#N/A	0	0	0	0	0	0	0	0	0	0	0	0	0	0	0	0	0	0	0	0	0	0	0
AT2G09953.1		#N/A	0	0	0	0	0	0	0	0	0	0	0	0	0	0	0	0	0	0	0	0	0	0	0
AT2G09956.1		#N/A	0	0	0	0	0	0	0	0	0	0	0	0	0	0	0	0	0	0	0	0	0	0	0
AT2G09970	expressed protein	DUF1677 family protein (DUF1677)(AT2G09970)	0	0	0	0	0	0	0	0	0	0	0.684208	0	0	0	0	0	0	0	0	0	0	0	0
AT2G09992		miscRNA(AT2G09992)	0	0	0	0	0	0	0	0	0	0	0	0	0	0	0	0	0	0	0	0	0	0	0
AT2G10000.1		#N/A	0	0	0	0	0	0	0.051712	0	0	0	0	0	0	0	0	0	0	0	0	0	0	0	0
AT2G10010.1		#N/A	0	0	0	0	0	0	0	0	0	0	0	0	0	0	0	0	0	0	0	0	0	0	0
AT2G10014		#N/A	0	0	0	0	0	0	0	0	0	0	0	0	0	0	0	0	0	0	0	0	0	0	0
AT2G10020		hypothetical protein(AT2G10020)	0	0	0	0	0	0	0	0	0	0	0	0	0	0	0	0	0	0	0	0	0	0	0
AT2G10030.1		#N/A	0	0	0	0	0	0	0	0	0	0	0	0	0	0	0	0	0	0	0	0	0	0	0
AT2G10040.1		#N/A	0	0	0	0	0	0	0	0	0	0	0	0	0	0	0	0	0	0	0	0	0	0	0
AT2G10050.1		#N/A	0	0	0	0	0	0	0	0	0	0	0	0	0	0	0	0	0	0	0	0	0	0	0
AT2G10070,AT2G10070.2		#N/A	0	0	0	0	0	0	0.0714905	0	0	0	0	0	0	0	0	0	0	0	0	0	0	0	0
AT2G10080.1		#N/A	0	0	0	0	0	0	0	0	0	0	0	0	0	0	0	0	0	0	0	0	0	0	0
AT2G10090.1		#N/A	0	0	0	0	0	0	0	0	0	0	0	0	0	0	0	0	0	0	0	0	0	0	0
AT2G10100.1		#N/A	0	0	0	0	0	0	0	0	0	0	0	0	0	0	0	0	0	0	0	0	0	0	0
AT2G10105,AT2G10105.1		#N/A	0	0	0	0	0	0	0	0	0	0	0	0	0	0	0	0	0	0	0	0	0	0	0
AT2G10110.1		#N/A	0	0	0	0	0	0	0	0	0	0	0	0	0	0	0	0	0	0	0	0	0	0	0
AT2G10120.1		#N/A	0	0	0	0	0	0	0	0	0	0	0	0	0	0	0	0	0	0	0	0	0	0	0
AT2G10130.1		#N/A	0	0	0	0	0	0	0	0	0	0	0	0	0	0	0	0	0	0	0	0	0	0	0
AT2G10140.1		#N/A	0	0	0	0	0	0	0	0	0	0	0	0	0	0	0	0	0	0	0	0	0	0	0
AT2G10150.1		#N/A	0	0	0	0	0	0	0	0	0	0	0	0	0	0	0	0	0	0	0	0	0	0	0
AT2G10160.1		#N/A	0	0	0	0	0	0	0	0	0	0	0	0	0	0	0	0	0	0	0	0	0	0	0
AT2G10165.1		#N/A	0	0	0	0	0	0	0	0	0	0	0	0	0	0	0	0	0	0	0	0	0	0	0
AT2G10170.1		#N/A	0	0	0	0	0	0	0	0	0	0	0	0	0	0	0	0	0	0	0	0	0	0	0
AT2G10175,AT2G10175.1		#N/A	0	0	0	0	0	0	0	0	0	0	0	0	0	0	0	0	0	0	0	0	0	0	0
AT2G10180.1		#N/A	0	0	0	0	0	0	0	0	0	0	0	0	0	0	0	0.0194494	0	0	0	0	0	0	0
AT2G10200.1		#N/A	0	0	0	0	0	0	0	0	0	0	0	0	0	0	0	0	0	0	0	0	0	0	0
AT2G10205.1		#N/A	0	0	0	0	0	0	0	0	0	0	0	0	0	0	0	0	0	0	0	0	0	0	0
AT2G10210.1		#N/A	0	0	0	0	0	0	0	0	0	0	0	0	0	0	0	0	0	0	0	0	0	0	0
AT2G10220.1		#N/A	0	0	0	0	0	0	0	0	0	0	0	0	0	0	0	0	0	0	0	0	0	0	0
AT2G10223.1		#N/A	0	0	0	0	0	0	0	0	0	0	0	0	0	0	0	0	0	0	0	0	0	0	0
AT2G10226.1		#N/A	0	0	0	0	0	0	0	0	0	0	0	0	0	0	0	0	0	0	0	0	0	0	0
AT2G10230.1		#N/A	0	0	0	0	0	0	0	0	0	0	0	0	0	0	0	0	0	0	0	0	0	0	0
AT2G10232.1		#N/A	0	0	0	0	0	0	0	0	0	0	0	0	0	0	0	0	0	0	0	0	0	0	0
AT2G10234.1		#N/A	0	0	0	0	0	0	0	0	0	0	0	0	0	0	0	0	0	0	0	0	0	0	0
AT2G10237.1		#N/A	0	0	0	0	0	0	0	0	0	0	0	0	0	0	0	0	0	0	0	0	0	0	0
AT2G10240.1		#N/A	0	0	0	0	0	0	0	0	0	0	0	0	0	0	0	0	0	0	0	0	0	0	0
AT2G10256.1		#N/A	0	0	0	0	0	0	0	0	0	0	0	0	0	0	0	0	0	0	0	0	0	0	0
AT2G10260		Ulp1 protease family protein(AT2G10260)	0	0	0	0	0	0	0	0	0	0	0	0	0	0	0	0	0	0	0	0	0	0	0
AT2G10265.1		#N/A	0	0	0	0	0	0	0	0	0	0	0	0	0	0	0	0	0	0	0	0	0	0	0
AT2G10270.1		#N/A	0	0	0	0	0	0	0	0	0	0	0	0	0	0	0	0	0	0	0	0	0	0	0
AT2G10280.1		#N/A	0	0	0	0	0	0	0	0	0	0	0	0	0	0	0	0	0	0	0	0	0	0	0
AT2G10290.1		#N/A	0	0	0	0	0	0	0	0	0	0	0	0	0	0	0	0	0	0	0	0	0	0	0
AT2G10300.1		#N/A	0	0	0	0	0	0	0	0	0	0	0	0	0	0	0	0	0	0	0	0	0	0	0
AT2G10320.1		#N/A	0	0	0	0	0	0	0	0	0	0	0	0	0	0	0	0	0	0	0	0	0	0	0
AT2G10330.1		#N/A	0	0	0	0	0	0	0	0	0	0	0	0	0	0	0	0	0	0	0	0	0	0	0
AT2G10340		#N/A	0	0	0	0	0	0	0	0	0	0	0	0	0	0	0	0	0	0	0	0	0	0	0
AT2G10350,AT2G10350.1		#N/A	0	0	0	0	0	0	0	0	0	0	0	0	0	0	0	0	0	0	0	0	0	0	0
AT2G10360,AT2G10360.1		#N/A	0	0	0	0	0	0	0	0	0	0	0	0	0	0	0	0	0	0	0	0	0	0	0
AT2G10370,AT2G10370.1		#N/A	0	0	0	0	0	0	0	0	0	0	0	0	0	0	0	0	0	0	0	0	0	0	0
AT2G10380,AT2G10380.1		#N/A	0	0	0	0	0	0	0	0	0	0	0	0	0	0	0	0	0	0	0	0	0	0	0
AT2G10390,AT2G10390.1		#N/A	0	0	0	0	0	0	0	0	0	0	0	0	0	0	0	0	0	0	0	0	0	0	0
AT2G10420.1		#N/A	0	0	0	0	0	0	0	0	0	0	0	0	0	0	0	0	0	0	0.445242	0	0	0	0
AT2G10460,AT2G10460.1		#N/A	0	0	0	0	0	0	0	0	0	0	0	0	0	0	0	0	0	0	0	0	0	0	0
AT2G10465,AT2G10465.1		#N/A	0	0	0	0	0	0	0	0	0	0	0	0	0	0	0	0	0	0	0	0	0	0	0
AT2G10470,AT2G10470.1		#N/A	0	0	0	0	0	0	0	0	0	0	0	0	0	0	0	0	0	0	0	0	0	0	0
AT2G10480.1		#N/A	0	0	0	0	0	0	0	0	0	0	0	0	0	0	0	0	0	0	0	0	0	0	0
AT2G10500,AT2G10500.1		#N/A	0	0	0	0	0	0	0	0	0	0	0	0	0	0	0	0	0	0	0	0	0	0	0
AT2G10510.1		#N/A	0	0	0	0	0	0	0	0	0	0	0	0	0	0	0	0	0	0	0	0	0	0	0
AT2G10520.1		#N/A	0	0	0	0	0	0	0	0	0	0	0	0	0	0	0	0	0	0	0	0	0	0	0
AT2G10530.1		#N/A	0	0	0	0	0	0	0	0	0	0	0	0	0	0	0	0	0	0	0	0	0	0	0
AT2G10535		low-molecular-weight cysteine-rich 29(LCR29)	0	0	0	0	0	0	0	0	0	0	0	0	0	0	0	0	0	0	0	0	0	0	0
AT2G10537		ncRNA(AT2G10537)	0	0	0	0	0	0	0	0	0	0	0	0	0	0	0	0	0	0	0	0	0	0	0
AT2G10550		uracil-DNA glycosylase(AT2G10550)	0	0	0	0	0	0	0	0	0	0	0	0	0	0	0	0	0	0	0	0	0	0	0
AT2G10555,AT2G10555.1		#N/A	0	0	0	0	0	0	0	0	0	0	0	0	0	0	0	0	0	0	0	0	0	0	0
AT2G10557		transmembrane protein(AT2G10557)	0	0	0	0	0	0	0	0	0	0	0	0	0	0	0	0	0	0	0	0	0	0	0
AT2G10560	expressed protein	chaperone(AT2G10560)	0	0	0	0	0	0	0	0	0	0	0	0	0	0	0	0	0	0	0	0	0	0	0
AT2G10570.1		#N/A	0	0	0	0	0	0	0	0	0	0	0	0	0	0	0	0	0	0	0	0	0	0	0
AT2G10589		miscRNA(AT2G10589)	0	0	0	0	0	0	0	0	0	0	0	0	0	0	0	0	0	0	0	0	0	0	0
AT2G10590.1		#N/A	0	0	0	0	0	0	0	0	0	0	0	0	0	0	0	0	0	0	0	0	0	0	0
AT2G10600.1		#N/A	0	0	0	0	0	0	0	0	0	0	0	0	0	0	0	0	0	0	0	0	0	0	0
AT2G10602		hypothetical protein(AT2G10602)	0	0	0	0	0	0	0	0	0	0	0	0	0	0	0	0	0	0	0	0	0	0	0
AT2G10606		ncRNA(MIR396a)	0	0	0	0	0	0	0	0	0	0	0	0	0	0	0	0	0	0	0	0	0	0	0
AT2G10608		transmembrane protein(AT2G10608)	0	0	0	0	0	0	0	0	0	0	0	0	0	0	0	0	0	0	0	0	0	0	0
AT2G10610.1		#N/A	0	0	0	0	0	0	0	0	0	0	0	0	0	0	0	0	0	0	0	0	0	0	0
AT2G10611.1		#N/A	0	0	0	0	0	0	0	0	0	0	0	0	0	0	0	0	0	0	0	0	0	0	0
AT2G10614.1		#N/A	0	0	0	0	0	0	0	0	0	0	0	0	0	0	0	0	0	0	0	0	0	0	0
AT2G10617.1		#N/A	0	0	0	0	0	0	0	0	0	0	0	0	0	0	0	0	0	0	0	0	0	0	0
AT2G10620.1		#N/A	0	0	0	0	0	0	0	0	0	0	0	0	0	0	0	0	0	0	0	0	0	0	0
AT2G10630.1		#N/A	0	0	0	0	0	0	0	0	0	0	0	0	0	0	0	0	0	0	0	0	0	0	0
AT2G10640.1		#N/A	0	0	0	0	0	0	0.0689602	0	0	0	0	0	0	0	0	0	0	0	0	0	0	0	0
AT2G10650.1		#N/A	0	0	0	0	0	0	0	0	0	0	0	0	0	0	0	0	0	0	0	0	0	0	0
AT2G10670.1		#N/A	0	0	0	0	0	0	0	0	0	0	0	0	0	0	0	0	0	0	0	0	0	0	0
AT2G10690.1		#N/A	0	0	0	0	0	0	0	0	0	0	0	0	0	0	0	0	0	0	0	0	0	0	0
AT2G10710.1		#N/A	0	0	0	0	0	0	0	0	0	0	0	0	0	0	0	0	0	0	0	0	0	0	0
AT2G10720.1		#N/A	0	0	0	0	0	0	0	0	0	0	0	0	0	0	0	0	0	0	0	0	0	0	0
AT2G10730.1		#N/A	0	0	0	0	0	0	0	0	0	0	0	0	0	0	0	0	0	0	0	0	0	0	0
AT2G10735		miscRNA(AT2G10735)	0	0	0	0	0	0	0	0	0	0	0	0	0	0	0	0	0	0	0	0	0	0	0
AT2G10740.1		#N/A	0	0	0	0	0	0	0	0	0	0	0	0	0	0	0	0	0	0	0	0	0	0	0
AT2G10760.1		#N/A	0	0	0	0	0	0	0	0	0	0	0	0	0	0	0	0	0	0	0	0	0	0	0
AT2G10770.1		#N/A	0	0	0	0	0	0	0	0	0	0	0	0	0	0	0	0	0	0	0	0	0	0	0
AT2G10780.1		#N/A	0	0	0	0	0	0	0	0	0	0	0	0	0	0	0	0	0	0	0	0	0	0	0
AT2G10790.1		#N/A	0	0	0	0	0	0	0	0	0	0	0	0	0	0	0	0	0	0	0	0	0	0	0
AT2G10800.1		#N/A	0	0	0	0	0	0	0	0	0	0	0	0	0	0	0	0	0	0	0	0	0	0	0
AT2G10802.1		#N/A	0	0	0	0	0	0	0	0	0	0	0	0	0	0	0	0	0	0	0	0	0	0	0
AT2G10810.1		#N/A	0	0	0	0	0	0	0	0	0	0	0	0	0	0	0	0	0	0	0	0	0	0	0
AT2G10820.1		#N/A	0	0	0	0	0	0	0	0	0	0	0	0	0	0	0	0	0	0	0	0	0	0	0
AT2G10830.1		#N/A	0	0	0	0	0	0	0	0	0	0	0	0	0	0	0	0	0	0	0	0	0	0	0
AT2G10833.1		#N/A	0	0	0	0	0	0	0	0	0	0	0	0	0	0	0	0	0	0	0	0	0	0	0
AT2G10836,AT2G10836.1		#N/A	0	0	0	0	0	0	0	0	0	0	0	0	0	0	0	0	0	0	0	0	0	0	0
AT2G10840.1		#N/A	0	0	0	0	0	0	0	0	0	0	0	0	0	0	0	0	0	0	0	0	0	0	0
AT2G10850,AT2G10850.2		#N/A	0	0	0	0	0	0	0	0	0	0	0	0	0	0	0	0	0	0	0	0	0	0	0
AT2G10860.1		#N/A	0	0	0	0	0	0	0	0	0	0	0	0	0	0	0	0	0	0	0	0	0	0	0
AT2G10870.1		#N/A	0	0	0	0	0	0	0	0	0	0	0	0	0	0	0	0	0	0	0	0	0	0	0
AT2G10880.1		#N/A	0	0	0	0	0	0	0	0	0	0	0	0	0	0	0	0	0	0	0	0	0	0	0
AT2G10890.1		#N/A	0	0	0	0	0	0	0	0	0	0	0	0	0	0	0	0	0	0	0	0	0	0	0
AT2G10895.1		#N/A	0	0	0	0	0	0	0	0	0	0	0	0	0	0	0	0	0	0	0	0	0	0	0
AT2G10900.1		#N/A	0	0	0	0	0	0	0	0	0	0	0	0	0	0	0	0	0	0	0	0	0	0	0
AT2G10910.1		#N/A	0	0	0	0	0	0	0	0	0	0	0	0	0	0	0	0	0	0	0	0	0	0	0
AT2G10920		hypothetical protein(AT2G10920)	0	0	0	0	0	0	0	0	0	0	0	0	0	0	0	0	0	0	0	0	0	0	0
AT2G10921		ncRNA(AT2G10921)	0	0	0	0	0	0	0	0	0	0	0	0	0	0	0	0	0	0	0	0	0	0	0
AT2G10960.1		#N/A	0	0	0	0	0	0	0	0	0	0	0	0	0	0	0	0	0	0	0	0	0	0	0
AT2G10965		hypothetical protein(AT2G10965)	0	0	0	0	0	0	0	0	0	0	0	0	0	0	0	0	0	0	0	0	0	0	0
AT2G10970		Plant invertase/pectin methylesterase inhibitor superfamily protein(AT2G10970)	0	0	0	0	0	0	0	0	0	0	0	0	0	0	0	0	0	0	0	0	0	0	0
AT2G10975		hypothetical protein(AT2G10975)	0	0	0	0	0	0	0	0	0	0	0	0	0	0	0	0	0	0	0	0	0	0	0
AT2G11005		glycine-rich protein(AT2G11005)	0	0	0	0	0	0	0	0	0	0	0	0	0	0	0	0	0	0	0	0	0	0	0
AT2G11010		hypothetical protein(AT2G11010)	0	0	0	0	0	0	0	0	0	0	0	0	0	0	0	0	0	0	0	0	0	0	0
AT2G11015		hypothetical protein (DUF3287)(AT2G11015)	0	0	0	0	0	0	0	0	0	0	0	0	0	0	0	0	0	0	0	0	0	0	0
AT2G11020.1		#N/A	0	0	0	0	0	0	0	0	0	0	0	0	0	0	0	0	0	0	0	0	0	0	0
AT2G11030.1		#N/A	0	0	0	0	0	0	0	0	0	0	0	0	0	0	0	0	0	0	0	0	0	0	0
AT2G11040.1		#N/A	0	0	0	0	0	0	0	0	0	0	0	0	0	0	0	0	0	0	0	0	0	0	0
AT2G11060.1		#N/A	0	0	0	0	0	0	0	0	0	0	0	0	0	0	0	0	0	0	0	0	0	0	0
AT2G11070.1		#N/A	0	0	0	0	0	0	0	0	0	0	0	0	0	0	0	0	0	0	0	0	0	0	0
AT2G11080.1		#N/A	0	0	0	0	0	0	0	0	0	0	0	0	0	0	0	0	0	0	0	0	0	0	0
AT2G11090,AT2G11090.1		#N/A	0	0	0	0	0	0	0	0	0	0	0	0	0	0	0	0	0	0	0	0	0	0	0
AT2G11100.1		#N/A	0	0	0	0	0	0	0	0	0	0	0	0	0	0	0	0	0	0	0	0	0	0	0
AT2G11110.1		#N/A	0	0	0	0	0	0	0	0	0	0	0	0	0	0	0	0	0	0	0	0	0	0	0
AT2G11120.1		#N/A	0	0	0	0	0	0	0	0	0	0	0	0	0	0	0	0	0	0	0	0	0	0	0
AT2G11130.1		#N/A	0	0	0	0	0	0	0	0	0	0	0	0	0	0	0	0	0	0	0	0	0	0	0
AT2G11135,AT2G11135.1		#N/A	0	0	0	0	0	0	0	0	0	0	0	0	0	0	0	0	0	0	0	0	0	0	0
AT2G11165.1		#N/A	0	0	0	0	0	0	0	0	0	0	0	0	0	0	0	0	0	0	0	0	0	0	0
AT2G11166.1		#N/A	0	0	0	0	0	0	0	0	0	0	0	0	0	0	0	0	0	0	0	0	0	0	0
AT2G11168.1		#N/A	0	0	0	0	0	0	0	0	0	0	0	0	0	0	0	0	0	0	0	0	0	0	0
AT2G11170.1		#N/A	0	0	0	0	0	0	0	0	0	0	0	0	0	0	0	0	0	0	0	0	0	0	0
AT2G11180.1		#N/A	0	0	0	0	0	0	0	0	0	0	0	0	0	0	0	0	0	0	0	0	0	0	0
AT2G11190.1		#N/A	0	0	0	0	0	0	0	0	0	0	0	0	0	0	0	0	0	0	0	0	0	0	0
AT2G11200		F-box family protein(AT2G11200)	0	0	0	0	0	0	0	0	0	0	0	0	0	0	0	0	0	0	0	0	0	0	0
AT2G11210.1		#N/A	0	0	0	0	0	0	0	0	0	0	0	0	0	0	0	0	0	0	0	0	0	0	0
AT2G11220.1		#N/A	0	0	0	0	0	0	0	0	0	0	0	0	0	0	0	0	0	0	0	0	0	0	0
AT2G11230.1		#N/A	0	0	0	0	0	0	0	0	0	0	0	0	0	0	0	0	0	0	0	0	0	0	0
AT2G11235.1		#N/A	0	0	0	0	0	0	0	0	0	0	0	0	0	0	0	0	0	0	0	0	0	0	0
AT2G11271		hypothetical protein(AT2G11271)	0	0	0	0	0	0	0	0	0	0	0	0	0	0	0	0	0	0	0	0	0	0	0
AT2G11340.1		#N/A	0	0	0	0	0	0	0	0	0	0	0	0	0	0	0	0	0	0	0	0	0	0	0
AT2G11345,AT2G11345.1		#N/A	0	0	0	0	0	0	0	0	0	0	0	0	0	0	0	0	0	0	0	0	0	0	0
AT2G11350.1		#N/A	0	0	0	0	0	0	0	0	0	0	0	0	0	0	0	0	0	0	0	0	0	0	0
AT2G11360,AT2G11360.1		#N/A	0	0	0	0	0	0	0	0	0	0	0	0	0	0	0	0	0	0	0	0	0	0	0
AT2G11370,AT2G11370.1		#N/A	0	0	0	0	0	0	0	0	0	0	0	0	0	0	0	0	0	0	0	0	0	0	0
AT2G11380.1		#N/A	0	0	0	0	0	0	0	0	0	0	0	0	0	0	0	0	0	0	0	0	0	0	0
AT2G11390.1		#N/A	0	0	0	0	0	0	0	0	0	0	0	0	0	0	0	0	0	0	0	0	0	0	0
AT2G11400.1		#N/A	0	0	0	0	0	0	0	0	0	0	0	0	0	0	0	0	0	0	0	0	0	0	0
AT2G11405		transmembrane protein(AT2G11405)	0	0	0	0	0	0	0	0	0	0	0	0	0	0	0	0	0	0	0	0	0	0	0
AT2G11410.1		#N/A	0	0	0	0	0	0	0	0	0	0	0	0	0	0	0	0	0	0	0.0228173	0	0	0	0
AT2G11420.1		#N/A	0	0	0	0	0	0	0	0	0	0	0	0	0	0	0	0	0	0	0	0	0	0	0
AT2G11440		miscRNA(AT2G11440)	0	0	0	0	0	0	0	0	0	0	0	0	0	0	0	0	0	0	0	0	0	0	0
AT2G11450.1		#N/A	0	0	0	0	0	0	0	0	0	0	0	0	0	0	0	0	0	0	0	0	0	0	0
AT2G11460.1		#N/A	0	0	0	0	0	0	0	0	0	0	0	0	0	0	0	0	0	0	0	0	0	0	0
AT2G11462		hypothetical protein(AT2G11462)	0	0	0	0	0	0	0	0	0	0	0	0	0	0	0	0	0	0	0	0	0	0	0
AT2G11465.1		#N/A	0	0	0	0	0	0	0	0	0	0	0	0	0	0	0	0	0	0	0	0	0	0	0
AT2G11480.1		#N/A	0	0	0	0	0	0	0	0	0	0	0	0	0	0	0	0	0	0	0	0	0	0	0
AT2G11485.1		#N/A	0	0	0	0	0	0	0	0	0	0	0	0	0	0	0	0	0	0	0	0	0	0	0
AT2G11490,AT2G11490.1		#N/A	0	0	0	0	0	0	0	0	0	0	0	0	0	0	0	0	0	0	0	0	0	0	0
AT2G11500.1		#N/A	0	0	0	0	0	0	0	0	0	0	0	0	0	0	0	0	0	0	0	0	0	0	0
AT2G11502.1		#N/A	0	0	0	0	0	0	0	0	0	0	0	0	0	0	0	0	0	0	0	0	0	0	0
AT2G11504.1		#N/A	0	0	0	0	0	0	0	0	0	0	0	0	0	0	0	0	0	0	0	0	0	0	0
AT2G11507.1		#N/A	0	0	0	0	0	0	0	0	0	0	0	0	0	0	0	0	0	0	0	0	0	0	0
AT2G11510.1		#N/A	0	0	0	0	0	0	0	0	0	0	0	0	0	0	0	0	0	0	0	0	0	0	0
AT2G11522		hypothetical protein(AT2G11522)	0	0	0	0	0	0	0	0	0	0	0	0	0	0	0	0	0	0	0	0	0	0	0
AT2G11530.1		#N/A	0	0	0	0	0	0	0	0	0	0	0	0	0	0	0	0	0	0	0	0	0	0	0
AT2G11550.1		#N/A	0	0	0	0	0	0	0	0	0	0	0	0	0	0	0	0	0	0	0	0	0	0	0
AT2G11570		hypothetical protein(AT2G11570)	0	0	0	0	0	0	0	0	0	0	0	0	0	0	0	0	0	0	0	0	0	0	0
AT2G11590.1		#N/A	0	0	0	0	0	0	0	0	0	0	0	0	0	0	0	0	0	0	0	0	0	0	0
AT2G11600.1		#N/A	0	0	0	0	0	0	0	0	0	0	0	0	0	0	0	0	0	0	0	0	0	0	0
AT2G11610.1		#N/A	0	0	0	0	0	0	0	0	0	0	0	0	0	0	0	0	0	0	0	0	0	0	0
AT2G11620		hypothetical protein(AT2G11620)	0	0	0	0	0	0	0	0	0	0	0	0	0	0	0	0	0	0	0	0	0	0	0
AT2G11623		Plant protein 1589 of unknown function(AT2G11623)	0	0	0	0	0	0	0	0	0	0	0	0	0	0	0	0	0	0	0	0	0	0	0
AT2G11626		hypothetical protein(AT2G11626)	0	0	0	0	0	0	0	0	0	0	0	0	0	0	0	0	0	0	0	0	0	0	0
AT2G11630		miscRNA(AT2G11630)	0	0	0	0	0	0	0	0	0	0	0	0	0	0	0	0	0	0	0	0	0	0	0
AT2G11640.1		#N/A	0	0	0	0	0	0	0	0	0	0	0	0	0	0	0	0	0	0	0	0	0	0	0
AT2G11650.1		#N/A	0	0	0	0	0	0	0	0	0	0	0	0	0	0	0	0	0	0	0	0	0	0	0
AT2G11651		#N/A	0	0	0	0	0	0	0	0	0	0	0	0	0	0	0	0	0	0	0	0	0	0	0
AT2G11660.1		#N/A	0	0	0	0	0	0	0	0	0	0	0	0	0	0	0	0	0	0	0	0	0	0	0
AT2G11670.1		#N/A	0	0	0	0	0	0	0	0	0	0	0	0	0	0	0	0	0	0	0	0	0	0	0
AT2G11680.1		#N/A	0	0	0	0	0	0	0	0	0	0	0	0	0	0	0	0	0	0	0	0	0	0	0
AT2G11690.1		#N/A	0	0	0	0	0	0	0	0	0	0	0	0	0	0	0	0	0	0	0	0	0	0	0
AT2G11700.1		#N/A	0	0	0	0	0	0	0	0	0	0	0	0	0	0	0	0	0	0	0	0	0	0	0
AT2G11720.1		#N/A	0	0	0	0	0	0	0	0	0	0	0	0	0	0	0	0	0	0	0	0	0	0	0
AT2G11730.1		#N/A	0	0	0	0	0	0	0	0	0	0	0	0	0	0	0	0	0	0	0	0	0	0	0
AT2G11740.1		#N/A	0	0	0	0	0	0	0	0	0	0	0	0	0	0	0	0	0	0	0	0	0	0	0
AT2G11750.1		#N/A	0	0	0	0	0	0	0	0	0	0	0	0	0	0	0	0	0	0	0	0	0	0	0
AT2G11770.1		#N/A	0	0	0	0	0	0	0	0	0	0	0	0	0	0	0	0	0	0	0.018341	0	0	0	0
AT2G11773		hypothetical protein(AT2G11773)	0	0	0	0	0	0	0	0	0	0	0	0	0	0	0	0	0	0	0	0	0	0	0
AT2G11775,AT2G11775.1		#N/A	0	0	0	0	0	0	0	0	0	0	0	0	0	0	0	0	0	0	0	0	0	0	0
AT2G11778		transmembrane protein(AT2G11778)	0	0	0	0	0	0	0	0	0	0	0	0	0	0	0	0	0	0	0	0	0	0	0
AT2G11790.1		#N/A	0	0	0	0	0	0	0	0	0	0	0	0	0	0	0	0	0	0	0	0	0	0	0
AT2G11800.1		#N/A	0	0	0	0	0	0	0	0	0	0	0	0	0	0	0	0	0	0	0	0	0	0	0
AT2G11820.1		#N/A	0	0	0	0	0	0	0	0	0	0	0	0	0	0	0	0	0	0	0	0	0	0	0
AT2G11830,AT2G11830.1		#N/A	0	0	0	0	0	0	0	0	0	0	0	0	0	0	0	0	0	0	0	0	0	0	0
AT2G11840.1		#N/A	0	0	0	0	0	0	0	0	0	0	0	0	0	0	0	0	0	0	0	0	0	0	0
AT2G11850.1		#N/A	0	0	0	0	0	0	0	0	0	0	0	0	0	0	0	0	0	0	0	0	0	0	0
AT2G11851		hypothetical protein(AT2G11851)	0	0	0	0	0	0	0	0	0	0	0	0	0	0	0	0	0	0	0	0	0	0	0
AT2G11852		ncRNA(AT2G11852)	0	0	0	0	0	0	0	0	0	0	0	0	0	0	0	0	0	0	0	0	0	0	0
AT2G11870		miscRNA(AT2G11870)	0	0	0	0	0	0	0	0	0	0	0	0	0	0	0	0	0	0	0	0	0	0	0
AT2G11930		miscRNA(AT2G11930)	0	0	0	0	0	0	0	0	0	0	0	0	0	0	0	0	0	0	0	0	0	0	0
AT2G11970.1		#N/A	0	0	0	0	0	0	0	0	0	0	0	0	0	0	0	0	0	0	0	0	0	0	0
AT2G11980.1		#N/A	0	0	0	0	0	0	0	0	0	0	0	0	0	0	0	0	0	0	0	0	0	0	0
AT2G11983		miscRNA(AT2G11983)	0	0	0	0	0	0	0	0	0	0	0	0	0	0	0	0	0	0	0	0	0	0	0
AT2G11990		miscRNA(AGL88)	0	0	0	0	0	0	0	0	0	0	0	0	0	0	0	0	0	0	0	0	0	0	0
AT2G12000.1		#N/A	0	0	0	0	0	0	0	0	0	0	0	0	0	0	0	0	0	0	0	0	0	0	0
AT2G12010.1		#N/A	0	0	0	0	0	0	0	0	0	0	0	0	0	0	0	0	0	0	0	0	0	0	0
AT2G12020.1		#N/A	0	0	0	0	0	0	0	0	0	0	0	0	0	0	0	0	0	0	0	0	0	0	0
AT2G12025.1		#N/A	0	0	0	0	0	0	0	0	0	0	0	0	0	0	0	0	0	0	0	0	0	0	0
AT2G12040.1		#N/A	0	0	0	0	0	0	0	0	0	0	0	0	0	0	0	0	0	0	0	0	0	0	0
AT2G12050		miscRNA(AT2G12050)	0	0	0	0	0	0	0	0	0	0	0	0	0	0	0	0	0	0	0	0	0	0	0
AT2G12060.1		#N/A	0	0	0	0	0	0	0	0	0	0	0	0	0	0	0	0	0	0	0	0	0	0	0
AT2G12066.1		#N/A	0	0	0	0	0	0	0	0	0	0	0	0	0	0	0	0	0	0	0	0	0	0	0
AT2G12083.1		#N/A	0	0	0	0	0	0	0	0	0	0	0	0	0	0	0	0	0	0	0	0	0	0	0
AT2G12100,AT2G12100.1		#N/A	0	0	0	0	0	0	0	0	0	0	0	0	0	0	0	0	0	0	0	0	0	0	0
AT2G12110.1		#N/A	0	0	0	0	0	0	0	0	0	0	0	0	0	0	0	0	0	0	0	0	0	0	0
AT2G12120.1		#N/A	0	0	0	0	0	0	0	0	0	0	0	0	0	0	0	0	0	0	0	0	0	0	0
AT2G12130.1		#N/A	0	0	0	0	0	0	0	0	0	0	0	0	0	0	0	0	0	0	0	0	0	0	0
AT2G12140,AT2G12140.1		#N/A	0	0	0	0	0	0	0	0	0	0	0	0	0	0	0	0	0	0	0	0	0	0	0
AT2G12150.1		#N/A	0	0	0	0	0	0	0	0	0	0	0	0	0	0	0	0	0	0	0	0	0	0	0
AT2G12160		miscRNA(AT2G12160)	0	0	0	0	0	0	0	0	0	0	0	0	0	0	0	0	0	0	0	0	0	0	0
AT2G12195.1		#N/A	0	0	0	0	0	0	0	0	0	0	0	0	0	0	0	0	0	0	0	0	0	0	0
AT2G12200	formate--tetrahydrofolate ligase, putative, expressed	P-loop containing nucleoside triphosphate hydrolases superfamily protein(AT2G12200)	0	0	0	0	0	0	0	0	0	0	0	0	0	0	0	0	0	0	0	0	0	0	0
AT2G12210.1		#N/A	0	0	0	0	0	0	0	0	0	0	0	0	0	0	0	0	0	0	0	0	0	0	0
AT2G12230		miscRNA(AT2G12230)	0	0	0	0	0	0	0	0	0	0	0	0	0	0	0	0	0	0	0	0	0	0	0
AT2G12240.1		#N/A	0	0	0	0	0	0	0	0	0	0	0	0	0	0	0	0	0	0	0	0	0	0	0
AT2G12260.1		#N/A	0	0	0	0	0	0	0	0	0	0	0	0	0	0	0	0	0	0	0	0	0	0	0
AT2G12270.1		#N/A	0	0	0	0	0	0	0	0	0	0	0	0	0	0	0	0	0	0	0	0	0	0	0
AT2G12280	formate--tetrahydrofolate ligase, putative, expressed	P-loop containing nucleoside triphosphate hydrolases superfamily protein(AT2G12280)	0	0	0	0	0	0	0	0	0	0	0	0	0	0	0	0	0	0	0	0	0	0	0
AT2G12290	protein binding protein, putative, expressed	hypothetical protein(AT2G12290)	0	0	0	0	0	0	0	0	0	0	0	0	0	0	0	0	0	0	0	0	0	0	0
AT2G12305.1		#N/A	0	0	0	0	0	0	0	0	0	0	0	0	0	0	0	0	0	0	0	0	0	0	0
AT2G12320,AT2G12320.1		#N/A	0	0	0	0	0	0	0	0	0	0	0	0	0	0	0	0	0	0	0	0	0	0	0
AT2G12325.1		#N/A	0	0	0	0	0	0	0	0	0	0	0	0	0	0	0	0	0	0	0	0	0	0	0
AT2G12330.1		#N/A	0	0	0	0	0	0	0	0	0	0	0	0	0	0	0	0	0	0	0	0	0	0	0
AT2G12340.1		#N/A	0	0	0	0	0	0	0	0	0	0	0	0	0	0	0	0	0	0	0	0	0	0	0
AT2G12345.1		#N/A	0	0	0	0	0	0	0	0	0	0	0	0	0	0	0	0	0	0	0	0	0	0	0
AT2G12360.1		#N/A	0	0	0	0	0	0	0	0	0	0	0	0	0	0	0	0	0	0	0	0	0	0	0
AT2G12370.1		#N/A	0	0	0	0	0	0	0	0	0	0	0	0	0	0	0	0	0	0	0	0	0	0	0
AT2G12380.1		#N/A	0	0	0	0	0	0	0	0	0	0	0	0	0	0.0304389	0	0	0	0	0	0	0	0	0
AT2G12385.1		#N/A	0	0	0	0	0	0	0	0	0	0	0	0	0	0	0	0	0	0	0	0	0	0	0
AT2G12390.1		#N/A	0	0	0	0	0	0	0	0	0	0	0	0	0	0	0	0	0	0	0	0	0	0	0
AT2G12405		transmembrane protein(AT2G12405)	0	0	0	0	0	0	0	0	0	0	0	0	0	0	0	0	0	0	0	0	0	0	0
AT2G12407.1		#N/A	0	0	0	0	0	0	0	0	0	0	0	0	0	0	0	0	0	0	0	0	0	0	0
AT2G12408		miscRNA(AT2G12408)	0	0	0	0	0	0	0	0	0	0	0	0	0	0	0	0.184803	0	0	0	0	0	0	0
AT2G12410.1		#N/A	0	0	0	0	0	0	0	0	0	0	0	0	0	0	0	0	0	0.0811795	0	0	0	0	0
AT2G12465		low-molecular-weight cysteine-rich 50(LCR50)	0	0	0	0	0	0	0	0	0	0	0	0	0	0	0	0	0	0	0	0	0	0	0
AT2G12470.1		#N/A	0	0	0	0	0	0	0	0	0	0	0	0	0	0	0	0	0	0	0	0	0	0	0
AT2G12475		Defensin-like (DEFL) family protein(AT2G12475)	0	0	0	0	0	0	0	0	0	0	0	0	0	0	0	0	0	0	0	0	0	0	0
AT2G12505,AT2G12505.1		#N/A	0	0	0	0	0	0	0	0	0	0	0	0	0	0	0	0	0	0	0	0	0	0	0
AT2G12510.1		#N/A	0	0	0	0	0	0	0	0	0	0	0	0	0	0	0	0	0	0	0	0	0	0	0
AT2G12520,AT2G12520.1		#N/A	0	0	0	0	0	0	0	0	0	0	0	0	0	0	0	0	0	0	0	0	0	0	0
AT2G12530.1		#N/A	0	0	0	0	0	0	0	0	0	0	0	0	0	0	0	0	0	0	0	0	0	0	0
AT2G12540.1		#N/A	0	0	0	0	0	0	0	0	0	0	0	0	0	0	0	0	0	0	0	0	0	0	0
AT2G12557		#N/A	0	0	0	0	0	0	0	0	0	0	0	0	0	0	0	0	0	0	0	0	0	0	0
AT2G12560.1		#N/A	0	0	0	0	0	0	0	0	0	0	0	0	0	0	0	0	0	0	0	0	0	0	0
AT2G12570.1		#N/A	0	0	0	0	0	0	0	0	0	0	0	0	0	0	0	0	0	0	0	0	0	0	0
AT2G12580.1		#N/A	0	0	0	0	0	0	0	0	0	0	0	0	0	0	0	0	0	0	0	0	0	0	0
AT2G12590.1		#N/A	0	0	0	0	0	0	0	0	0	0	0	0	0	0	0	0	0	0	0	0	0	0	0
AT2G12600.1		#N/A	0	0	0	0	0	0	0	0	0	0	0	0	0	0	0	0	0	0	0	0	0	0	0
AT2G12610,AT2G12610.1		#N/A	0	0	0	0	0	0	0	0	0	0	0	0	0	0	0	0	0	0	0	0	0	0	0
AT2G12620.1		#N/A	0	0	0	0	0	0	0	0	0	0	0	0	0	0	0	0	0	0	0	0	0	0	0
AT2G12630.1		#N/A	0	0	0	0	0	0	0	0	0	0	0	0	0	0	0	0	0	0	0	0	0	0	0
AT2G12640.1		#N/A	0	0	0	0	0	0	0	0	0	0	0	0	0	0	0	0	0	0	0	0	0	0	0
AT2G12646	zinc-binding protein, putative, expressed	PLATZ transcription factor family protein(AT2G12646)	0	0	0	0	0	0	0	0	0	0	0	0	0	0	0	0	0	0	0	0	0	0	0
AT2G12650.1		#N/A	0	0	0	0	0	0	0	0	0	0	0	0	0	0	0	0	0	0	0	0	0	0	0
AT2G12660		miscRNA(AT2G12660)	0	0	0	0	0	0	0	0	0	0	0	0	0	0	0	0	0	0	0	0	0	0	0
AT2G12670.1		#N/A	0	0	0	0	0	0	0	0	0	0	0	0	0	0	0	0	0	0	0	0	0	0	0
AT2G12680.1		#N/A	0	0	0	0	0	0	0	0	0	0	0	0	0	0	0	0	0	0	0	0	0	0	0
AT2G12685,AT2G12685.1		#N/A	0	0	0	0	0	0	0	0	0	0	0	0	0	0	0	0	0	0	0	0	0	0	0
AT2G12690.1		#N/A	0	0	0	0	0	0	0	0	0	0	0	0	0	0	0	0	0	0	0	0	0	0	0
AT2G12695,AT2G12695.1		#N/A	0	0	0	0	0	0	0	0	0	0	0	0	0	0	0	0	0	0	0	0	0	0	0
AT2G12700,AT2G12700.1		#N/A	0	0	0	0	0	0	0	0	0	0	0	0	0	0	0	0	0	0	0	0	0	0	0
AT2G12710.1		#N/A	0	0	0	0	0	0	0	0	0	0	0	0	0	0	0	0	0	0	0	0	0	0	0
AT2G12720.1		#N/A	0	0	0	0	0	0	0	0	0	0	0	0	0	0	0	0	0	0	0	0	0	0	0
AT2G12730.1		#N/A	0	0	0	0	0	0	0	0	0	0	0	0	0	0	0	0	0	0	0	0	0	0	0
AT2G12740.1		#N/A	0	0	0	0	0	0	0	0	0	0	0	0	0	0	0	0	0	0	0	0	0	0	0
AT2G12750.1		#N/A	0	0	0	0	0	0	0	0	0	0	0	0	0	0	0	0	0	0	0	0	0	0	0
AT2G12760.1		#N/A	0	0	0	0	0	0	0	0	0	0	0	0	0	0	0	0	0	0	0	0	0	0	0
AT2G12770.1		#N/A	0	0	0	0	0	0	0	0	0	0	0	0	0	0	0	0	0	0	0	0	0	0	0
AT2G12780.1		#N/A	0	0	0	0	0	0	0	0	0	0	0	0	0	0	0	0	0	0	0	0	0	0	0
AT2G12800.1		#N/A	0	0	0	0	0	0	0	0	0	0	0	0	0	0	0	0	0	0	0	0	0	0	0
AT2G12810.1		#N/A	0	0	0	0	0	0	0	0	0	0	0	0	0	0	0	0	0	0	0	0	0	0	0
AT2G12815.1		#N/A	0	0	0	0	0	0	0	0	0	0	0	0	0	0	0	0	0	0	0	0	0	0	0
AT2G12820.1		#N/A	0	0	0	0	0	0	0	0	0	0	0	0	0	0	0	0	0	0	0	0	0	0	0
AT2G12830.1		#N/A	0	0	0	0	0	0	0	0	0	0	0	0	0	0	0	0	0	0	0	0	0	0	0
AT2G12832.1		#N/A	0	0	0	0	0	0	0	0	0	0	0	0	0	0	0	0	0	0	0	0	0	0	0
AT2G12835.1		#N/A	0	0	0	0	0	0	0	0	0	0	0	0	0	0	0	0	0	0	0	0	0	0	0
AT2G12840.1		#N/A	0	0	0	0	0	0	0	0	0	0	0	0	0	0	0	0	0	0	0	0	0	0	0
AT2G12845.1		#N/A	0	0	0	0	0	0	0	0	0	0	0	0	0	0	0	0	0	0	0	0	0	0	0
[truncated: 29,425 more rows]
