# Supplementary material for: Low Mannitol Concentrations in Arabidopsis thaliana Expressing Ectocarpus Genes Improve Salt Tolerance
Source: Plants (Basel). 2020 Nov 7;9(11):1508. doi: 10.3390/plants9111508 (PMC7695032; doi:10.3390/plants9111508)
Supplement: Supplementary file 1 [file plants-09-01508-s001.zip › Data Sheet 2 Revised f.xlsx]

## Sheet: ROS
ID	24 h FC (up)	P value	48 h FC (up)	P value	Gene Name
AT1G32350	3.20418	0.0498387	5.48045	0.000212655	alternative oxidase 1D(AOX1D)
AT3G09640	18.5075	0.0207478	0.97	0.94	ascorbate peroxidase 2(APX2)
AT1G75270	2.07315	0.00546061	1.18	0.65	dehydroascorbate reductase 2(DHAR2)
AT1G19570	3.0899	0.00115661	Only in WT		dehydroascorbate reductase(DHAR1)
AT4G31870	1.2	0.4	3.03279	0.0415309	glutathione peroxidase 7(GPX7)
AT1G19550	3.0899	0.00115661	1.42	0.14	Glutathione S-transferase family protein
AT2G30870	2.0057	0.0382734	1.36	0.25	glutathione S-transferase PHI 10(GSTF10)
AT5G17220	8.41978	8.27732e-06	0.69	0.4	glutathione S-transferase phi 12(GSTF12)
AT2G29490	2.59578	0.000347321	1.62	0.09	glutathione S-transferase TAU 1(GSTU1)
AT1G74590	1	0.8	3.93236	0.022862	glutathione S-transferase TAU 10(GSTU10)
AT1G27130	3.11516	0.0121156	2	0.2	glutathione S-transferase tau 13(GSTU13)
AT2G29480	2.59578	0.000347321	1.62	0.09	glutathione S-transferase tau 2(GSTU2)
AT2G29470	Only in Esms		11.5431	0.0339678	glutathione S-transferase tau 3(GSTU3)
AT2G29460	2.59578	0.000347321	1.62	0.09	glutathione S-transferase tau 4(GSTU4)
AT3G09940	Only in Esms		0		monodehydroascorbate reductase(MDHAR)
AT3G49110	9.44906	0.000161639	2.20881	0.0247885	peroxidase CA(PRXCA)
AT3G49120	9.44906	0.000161639	2.20881	0.0247885	peroxidase CB(PRXCB)
AT4G17690	27.0295	0.00526226	1.44	0.6	Peroxidase superfamily protein(AT4G17690)
AT4G26010	3.92976	0.0267292	3.10902	0.0455413	Peroxidase superfamily protein(AT4G26010)
AT5G51890	2.02514	0.00626824	2.03	0.006	Peroxidase superfamily protein(AT5G51890)
AT5G64100	0	0	Only in Esms		Peroxidase superfamily protein(AT5G64100)
AT3G01420	2.37	0.6	3.84113	0.0140441	Peroxidase superfamily protein(DOX1)
AT5G05340	2.55302	0.0211253	1.12	0.75	Peroxidase superfamily protein(PRX52)
AT1G08830	1.59494	0.00925884	1.03	0.9	SOD1

## Sheet: ABA Signaling
ID	24 h FC (up)	P value	48 h FC (up)	P value	Gene Name
AT2G26040	2.45436	0.0969407	1.1	0.8	PYL2
AT4G01026	0.82	0.5	2.04592	0.040563	PYL7
AT5G05440	0.741827	0.0338035	1.87161	0.00459127	PYL5
AT4G26080	2.40574	0.0105572	1.3	0.16	ABI1
AT5G57050	2.1322	0.0273963	1.46669	0.0324046	ABI2
AT2G36270	3.12157	0.00675927	1.26	0.6	ABI5
AT5G59220	3.39211	0.00321007	1.672	0.0116391	HAI1
AT1G07430	2.73988	0.00686622	1.43	0.2	HAI2
AT2G29380	4.01929	0.0282735	1.26	0.3	HAI3
AT3G50500	2.13944	0.0054792	1.6308	0.0105268	SNRK2.2
AT5G66880	1.39992	0.0305813	1.27	0.19	SNRK2.3
AT4G33950	1.68	0.01	1.08	0.37	SNRK2.6
AT4G40010	2.83375	0.0230063	1.16	0.47	SNRK2.7
AT2G23030	3.77	0.06	4.32063	0.0419825	SNRK2.9

## Sheet: Salt stress 
ID	24 h FC (up)	P value	48 h FC (up)	P value	Gene Name
AT3G29575	4.53954	0.00115996	1.64474	0.00140218	ABI five binding protein 3(AFP3)
AT2G33380	2.05092	0.000767545	1.15	0.05	Caleosin-related family protein(RD20)
AT5G37780	2.34442	1.22406e-05	1.55812	0.0235906	calmodulin 1(CAM1)
AT5G45810	2.86257	0.0484026	2.18938	0.0211185	CBL-interacting protein kinase 19(CIPK19)
AT5G25110	9.47297	0.000566607	2.69771	0.00689557	CBL-interacting protein kinase 25(CIPK25)
AT2G42540	3.6381	0.000476514	1.81	0.08	cold-regulated 15a(COR15A)
AT1G20440	2.86642	0.000398907	1.43957	0.00671943	cold-regulated 47(COR47)
AT4G25470	0	0	3.93959	0.0438721	C-repeat/DRE binding factor 2(CBF2)
AT4G25480	2.99646	0.00205748	0.57	0.05	dehydration response element B1A(DREB1A)
AT1G20450	4.49635	0.00237059	1.52439	0.00329954	Dehydrin family protein(ERD10)
AT1G76180	2.15862	0.0151862	1.71	0.06	Dehydrin family protein(ERD14)
AT5G66400	9.50993	0.000333069	2.32588	0.000989994	Dehydrin family protein(RAB18)
AT1G08920	3.73315	0.000200161	1.61205	0.011189	ERD (early response to dehydration) six-like 1(ESL1)
AT2G17840	2.68652	0.000670604	1.52	0.07	Senescence/dehydration-associated protein (ERD7)
AT1G20440	2.86642	0.000398907	1.43957	0.00671943	dehydrin, putative, expressed (RD17)
AT3G30775	1.49083	0.0351192	1.96076	0.00995492	proline oxidase, mitochondrial precursor, (ERD 5)
AT1G45249	1.96561	0.00950702	1.04	0.5	bZIP transcription factor, putative, expressed (AREB1)
AT3G19290	1.68286	0.0116043	0.86	0.6	bZIP transcription factor, putative, expressed (AREB2)
AT1G08930	0.572431	0.0116837	2.26805	0.0226402	transporter family protein, putative, expressed (ERD6)
AT4G27410	2.4837	0.00486867	1.54954	0.0408872	NAC domain transcription factor, (RD26)
AT5G52310	2.80968	0.00317723	1.49348	0.0246051	low-temperature-responsive protein 78 (LTI78) /RD29A
AT3G14440	3.86372	0.00128735	1.19	0.4	nine-cis-epoxycarotenoid dioxygenase 3(NCED3)
AT1G78390	only in EsMs		only in EsMs		nine-cis-epoxycarotenoid dioxygenase 9(NCED9)
AT5G05410	3.73095	0.0725091	2.38933	0.0315912	AP2 domain containing protein, expressed (DREB2A)
AT5G15960	1.49844	0.00099669	1.55	0.3	KIN1

## Sheet: Transporters
ID	24 h FC (up)	P value	48 h FC (up)	P value	Gene Name
AT5G46240	2.20846	0.00143473	1.96	0.6	1(KAT1)
AT1G35720	3.69787	0.00391359	2.37	0.09	annexin 1(ANNAT1)
AT1G64170	only in EsMs		0.71	0.7	cation/H+ exchanger 16(CHX16)
AT5G37500	3.0258	0.00036913	1.31	0.4	gated outwardly-rectifying K+ channel(GORK)
AT1G70300	2.68423	0.00563954	1.48	0.08	K+ uptake permease 6(KUP6)
AT3G02850	0.79	0.28	2.85228	0.00630221	STELAR K+ outward rectifier(SKOR)
AT5G27150	2.14716	0.00871037	1.1	0.2	transporter, monovalent cation:proton antiporter-2 family, putative, expressed (NHX1)

## Sheet: Heat stress
ID	24 h FC (up)	P value	48 h FC (up)	P value	Gene Name
AT4G36990	2.18054	0.00220112	0.95	0.5	heat shock factor 4(HSF4)
AT5G59720	2.08201	0.0130108	2.89058	0.0166877	heat shock protein 18.2(HSP18.2)
AT5G28540	2.17315	0.00397947	1.07	0.6	heat shock protein 70 (Hsp 70) family protein(BIP1)
AT5G02490	2.61786	0.0111496	0.71	0.1	Heat shock protein 70 (Hsp 70) family protein(Hsp70-2)
AT3G12580	2.10288	0.00986691	0.76	0.3	heat shock protein 70(HSP70)
AT5G47590	2.60941	0.00537477	1.73	0.05	Heat shock protein HSP20/alpha crystallin family(AT5G47590)
AT5G52640	2.188	0.00886098	0.8	0.3	heat shock-like protein(HSP90.1)
AT1G20870	2.26199	0.0259511	0.95	0.73	HSP20-like chaperones superfamily protein(AT1G20870)
AT1G52560	2.0281	0.00651179	1.19	0.39	HSP20-like chaperones superfamily protein(AT1G52560)
AT1G76770	2.0847	0.00514387	0.97	0.8	HSP20-like chaperones superfamily protein(AT1G76770)
AT4G02450	2.01739	0.00277335	1.43	0.1	HSP20-like chaperones superfamily protein(AT4G02450)
AT5G37670	2.13657	0.0277124	1.02	0.9	HSP20-like chaperones superfamily protein(AT5G37670)

## Sheet: LEA
ID	24 h FC (up)	P value	48 h FC (up)	P value	Gene Name
AT1G65690	4.91122	0.00576627	1.62617	0.0234246	(LEA) hydroxyproline-rich glycoprotein family
AT2G46300	0.81	0.5	7.55693	0.0190645	(LEA) hydroxyproline-rich glycoprotein family
AT3G54200	2.07281	0.0047643	1.15	0.08	(LEA) hydroxyproline-rich glycoprotein family
AT4G26490	2.24641	0.0192802	1.04	8	(LEA) hydroxyproline-rich glycoprotein family
AT4G36600	4.34433	0.00505549	1.88	0.06	(LEA) protein(AT4G36600)
AT1G54890	4.17	0.36	2.65411	0.0271282	(LEA) protein-like protein(AT1G54890)
AT5G06760	3.11384	0.00344258	1.86	0.06	Late Embryogenesis Abundant 4-5(LEA4-5)
AT2G18340	5.20966	0.00611679	0.84	0.2	LEA domain-containing protein(AT2G18340)
AT2G42560	4.27892	0.0209453	1.31	0.5	LEA domain-containing protein(AT2G42560)
AT1G01453	only in EsMs		0.53	0.3	LEA hydroxyproline-rich glycoprotein family protein
AT3G02480	3.58601	0.000513943	1.32	0.13	(LEA) family protein(AT3G02480)
AT3G15670	3.06366	0.00559271	1.34	0.43	(LEA) family protein(AT3G15670)
AT3G17520	4.23458	0.00441705	1.24	0.23	(LEA) family protein(AT3G17520)
AT4G21020	5.54328	0.000113399	1.07	0.8	(LEA) family protein(AT4G21020)
AT5G53820	17.0079	0.00323428	2.41	0.06	(LEA) family protein(AT5G53820)
AT1G52690	3.16392	0.00444253	1.91	0.06	(LEA) family protein(LEA7)
AT2G41280	2.63	0.4	3.30085	0.0232451	LEA protein M10(M10)
AT5G66780	2.39689	0.0318863	1.61	0.05	late embryogenesis abundant protein(AT5G66780)
AT1G01470	2.92884	0.00169999	1.76	0.1	Late embryogenesis abundant protein(LEA14)
AT2G35300	2.44675	0.0131754	1.41	0.1	group 1 protein(LEA18)
AT3G53040	3.85793	0.0263607	0.98	0.9	LEA protein(AT3G53040)
AT1G52680	3.52221	0.0174131	0.82	0.5	LEA protein-like protein(AT1G52680)

## Sheet: TF and others
ID	24 h FC (up)	P value	48 h FC (up)	P value	Gene Name
AT5G04340	2.0998	0.0199357	1.86	0.1	6(ZAT6)
AT1G77120	9.21621	0.000911408	1.5496	0.0166765	alcohol dehydrogenase 1(ADH1)
AT1G23800	6.65443	0.000526865	1.75753	0.0406073	aldehyde dehydrogenase 2B7(ALDH2B7)
AT1G79440	2.39539	0.0071761	1.29	0.2	aldehyde dehydrogenase 5F1(ALDH5F1)
AT1G54100	2.39539	0.0071761	1.24	0.3	aldehyde dehydrogenase 7B4(ALDH7B4)
AT4G25000	4.9272	0.000611291	1.91545	0.0443387	alpha-amylase-like protein(AMY1)
AT3G59900	1.7 down	0.3	2.25071	0.0198608	auxin-regulated gene involved in organ size(ARGOS)
AT4G15210	8.51915	0.0118797	1.5 down	0.4	beta-amylase 5(BAM5)
AT5G47230	0.96	0.9	2.16496	0.04399	ethylene responsive element binding factor 5(ERF5)
AT2G31230	2.26795	0.00390352	1.02	0.9	ethylene-responsive element binding factor 15(ERF15)
AT2G34810	2.39805	0.0147765	1.05	0.78	FAD-binding Berberine family protein(AT2G34810)
AT5G44400	2.74847	0.00233281	1.8	0.3	FAD-binding Berberine family protein(AT5G44400)
AT3G51240	2.47371	0.00522375	1.15	0.45	flavanone 3-hydroxylase(F3H)
AT5G63580	3.53642	0.00745982	1.93	0.1	flavonol synthase 2(FLS2)
AT3G02885	2.58521	0.0175242	3.29	0.3	GAST1 protein homolog 5(GASA5)
AT5G57350	2.75729	0.00293166	1.07	0.5	H[+]-ATPase 3(HA3)
AT3G47950	2.66555	0.0249612	1.77	0.2	H[+]-ATPase 4(HA4)
AT3G55760	2.2709	0.00770837	1.21	0.2	hypothetical protein(AT3G55760)
AT3G29020	3.54	0.1	2.46499	0.0282901	myb domain protein 110(MYB110)
AT1G48000	2.95082	0.0077973	1.4	0.1	myb domain protein 112(MYB112)
AT1G66370	47.0705	0.0437243	3.11874	0.0169254	myb domain protein 113(MYB113)
AT2G47190	4.03657	0.000458582	2.05756	0.0272167	myb domain protein 2(MYB2)
AT5G02320	1.54028	0.0267797	2.23567	0.00605701	myb domain protein 3r-5(MYB3R-5)
AT5G16600	3.23224	0.0130285	1.69	0.06	myb domain protein 43(MYB43)
AT3G46130	2.47059	0.00873741	1.2 down	0.6	myb domain protein 48(MYB48)
AT5G65230	21.849	0.0361066	2.85	0.2	myb domain protein 53(MYB53)
AT4G05100	2.15678	0.00592208	1	0.9	myb domain protein 74(MYB74)
AT3G50060	3.03309	0.0164119	0.8	0.7	myb domain protein 77(MYB77)
AT4G13480	only in EsMs		1.74	0.18	myb domain protein 79(MYB79)
AT1G66390	47.0705	0.0437243	3.11874	0.0169254	myb domain protein 90(MYB90)
AT1G13300	0	0	5.0141	0.0289121	myb-like transcription factor family protein(HRS1)
AT4G27410	2.4837	0.00486867	1.31	0.17	NAC (No Apical Meristem) domain transcriptional regulator superfamily protein(RD26)
AT1G52890	2.03268	0.0188063	1.55	0.05	NAC domain containing protein 19(NAC019)
AT1G77450	2.64275	0.00399846	1.56	0.17	NAC domain containing protein 32(NAC032)
AT3G04070	2.86024	0.00502859	1.33	0.4	NAC domain containing protein 47(NAC047)
AT3G18400	only in EsMs		1.9	0.5	NAC domain containing protein 58(NAC058)
AT5G39610	2.0595	0.00133048	1.6	0.12	NAC domain containing protein 6(NAC6)
AT5G18270	2.09826	0.0137029	0.87	0.7	NAC domain containing protein 87(ANAC087)
AT5G50820	2.30346	0.0319179	1.44	0.6	NAC domain containing protein 97(NAC097)
AT1G32450	2.60768	0.0149493	0.78	0.09	nitrate transporter 1.5(NRT1.5)
AT1G13930	2.41531	0.00922115	2.17	0.18	oleosin-B3-like protein(AT1G13930)
AT5G62040	6.12906	0.000534244	1.67	0.05	PEBP (phosphatidylethanolamine-binding protein) family protein(BFT)
AT5G42870	2.49104	9.4474e-05	1.09	0.3	phosphatidic acid phosphohydrolase 2(PAH2)
AT5G24240	345.569	3.367e-06	185.396	0.00115859	phosphatidylinositol 4-kinase gamma-like protein(AT5G24240)
AT1G56650	2.90644	0.000313786	0.76	0.4	production of anthocyanin pigment 1(PAP1)
AT2G43150	2.58357	0.00309074	0.81	0.15	Proline-rich extensin-like family protein(AT2G43150)
AT4G28330	2.75827	0.000784134	0.87	0.6	pyrroline-5-carboxylate reductase(AT4G28330)
AT4G28340	3.3644	0.046497	2.73	0.2	pyrroline-5-carboxylate reductase(AT4G28340)
AT3G30720	4.56252	0.0125776	3.26135	0.035615	qua-quine starch(QQS)
AT5G40390	1.67	0.05	2.17671	0.00198888	Raffinose synthase family protein(SIP1)
AT1G18390	1.4	0.09	2.0304	0.000450557	Serine/Threonine kinase family catalytic domain protein(AT1G18390)
AT4G11910	4.07529	0.000427921	1.87842	0.0305291	STAY-GREEN-like protein(AT4G11910)
AT4G25380	1.16	0.9	5.4819	0.0465861	stress-associated protein 10(SAP10)
AT4G02280	4.01095	0.000990481	1.24	0.39	sucrose synthase 3(SUS3)
AT1G53600	0.62	0.4	3.08477	0.0043389	Tetratricopeptide repeat (TPR)-like superfamily protein(AT1G53600)
AT1G18830	3.31447	0.0102785	1.86012	0.0297299	Transducin/WD40 repeat-like superfamily protein(AT1G18830)
AT1G16850	4.54642	0.000120969	1.49976	0.0276034	transmembrane protein(AT1G16850)
AT5G24780	2.96344	0.00262248	0.6	0.24	vegetative storage protein 1(VSP1)
AT5G24770	2.08625	0.00421928	0.6	0.24	vegetative storage protein 2(VSP2)
AT1G69810	0.71	0.7	9.33696	0.011445	WRKY DNA-binding protein 36(WRKY36)
AT2G40750	4.76	0.2	11.8762	0.011652	WRKY DNA-binding protein 54(WRKY54)
AT5G13080	3 (down)	0.17	3.26811	0.0117666	WRKY DNA-binding protein 75(WRKY75)
AT2G44745	2.24331	0.0394819	1.48	0.5	WRKY family transcription factor(WRKY12)
AT3G27330	1.36	0.3	2.08625	0.00421928	zinc finger (C3HC4-type RING finger) family protein(AT3G27330)
AT1G67030	5.35192	0.0365136	1.29	0.08	zinc finger protein 6(ZFP6)
AT5G13930	2.35411	0.00114887	1.24	0.6	chalcone synthase, putative, expressed (CHS)
AT4G36900	1.59637	0.00637499	1.47862	0.0198173	AP2 domain containing protein, expressed (AP2)
AT1G27730	2.20021	0.0304528	2.16464	0.00652716	ZOS12-09 - C2H2 zinc finger protein, expressed (ZAT10)
